# Supplementary material for: The Lysine Demethylases KdmA and KdmB Differently Regulate Asexual Development, Stress Response, and Virulence in Aspergillus fumigatus
Source: J Fungi (Basel). 2022 May 31;8(6):590. doi: 10.3390/jof8060590 (PMC9225160; doi:10.3390/jof8060590)
Supplement: Supplementary file 1 [file jof-08-00590-s001.zip]

Archive with 8 entries (8 files):
- Fig. S1.tif
- Fig. S2.tif
- Fig. S3.tif
- Fig. S4.tif
- Table S1.pdf
- Table S2.xlsx
- Table S3.xlsx
- Table S4.xlsx
