# Supplementary material for: The Lysine Demethylases KdmA and KdmB Differently Regulate Asexual Development, Stress Response, and Virulence in Aspergillus fumigatus
Source: J Fungi (Basel). 2022 May 31;8(6):590. doi: 10.3390/jof8060590 (PMC9225160; doi:10.3390/jof8060590)
Supplement: Supplementary file 1 [file jof-08-00590-s001.zip › Table S2.xlsx]

## Sheet: Sheet1
Table S2. Secondary metabolic process related genes which regulated differentially in DkdmA and DkdmB strain compared to WT strain.
Gene symbol	Fold change		p-value		Product	Transcript ID
	DkdmA /WT	DkdmB /WT	DkdmA /WT	DkdmB /WT
AFUA_8G06420	11.2152	0.782369	0.0043616	0.428972	conserved hypothetical protein	XM_742350.2
AFUA_8G01640	0.180695	0.834412	0.0174717	0.481464	NRPS-like enzyme, putative	XM_741949.1
AFUA_8G00500	8.11541	4.08111	0.000464029	4.80073e-05	acetate-CoA ligase, putative	XM_742062.1
AFUA_8G00430	10.8947	3.77504	0.00147778	0.052973	conserved hypothetical protein	XM_742068.1
AFUA_6G12090	3.66837	1.37795	0.000329639	0.018208	HET domain protein	XM_745995.1
AFUA_8G00910	5.98928	5.61413	0.00629638	0.00653609	conserved hypothetical protein	XM_742022.1
AFUA_6G00680	22.1756	2.86449	0.000918719	0.000316675	conserved hypothetical protein	XM_726395.2
AFUA_4G14440	5.81781	6.44721	2.36656e-05	5.79443e-05	NRPS-like enzyme, putative	XM_746296.1
AFUA_3G01600	3.3182	2.6211	1.88267e-05	0.00033887	salicylate hydroxylase, putative	XM_743388.2
AFUA_5G10120	2.80318	1.30602	0.0128207	0.16087	NRPS-like enzyme, putative	XM_748537.1
AFUA_1G17670	0.0866755	0.536028	0.00514707	0.050344	salicylate hydroxylase, putative	XM_748040.1
AFUA_4G14380	1.50403	3.37733	0.205717	0.0154571	glutathione S-transferase, putative	XM_746301.1
AFUA_3G12900	1.99047	17.4426	0.167639	0.00371795	MFS transporter, putative	XM_749238.2
AFUA_3G08070	1.60067	7.78479	0.354267	0.000615707	GMC oxidoreductase, putative	XM_749714.1
AFUA_3G12890	2.48594	0.8393	0.0772408	0.00437519	C6 transcription factor GliZ-like, putative	XM_749239.1
AFUA_3G00280	1.50999	2.80765	0.160073	0.00203643	metallo-beta-lactamase domain protein, putative	XM_743257.1
AFUA_5G12510	1.26695	0.464151	0.163186	0.00856364	adenylate-forming enzyme AfeA	XM_748308.1
AFUA_3G02570	0.213727	0.572708	0.0235088	0.223053	polyketide synthase, putative	XM_743485.1
AFUA_2G10160	0.704065	0.495681	0.00640152	6.92139e-05	phenylacetyl-CoA ligase, putative	XM_750256.1
AFUA_2G17440	0.473784	2.84635	0.137704	0.00283892	2-amino-3-carboxymuconate-6-semialdehyde decarboxylase, putative	XM_750986.1
AFUA_1G11370	0.342147	2.57488	0.0225213	0.00279788	versicolorin B synthase, putative	XM_747409.2
AFUA_3G01410	0.351171	0.305976	0.0112791	0.00915105	polyketide synthase, putative	XM_743369.2
AFUA_2G04210	3.08129	14.3014	0.0974219	0.00106118	conserved hypothetical protein	XM_744460.1
AFUA_2G04200	1.68918	5.15285	0.315044	0.000997228	4-hydroxyphenylpyruvate dioxygenase, putative	XM_744459.1
AFUA_2G03700	4.03498	1.11032	0.00146355	0.632535	HMG-CoA reductase	XM_744409.1
AFUA_2G01290	0.294285	0.246535	0.00281873	0.00169618	polyketide synthase, putative	XM_744172.2
AFUA_1G15440	2.77186	4.65237	0.0567014	0.00493005	alpha-1,3-glucan synthase Ags3	XM_747819.1
