# Supplementary material for: The Lysine Demethylases KdmA and KdmB Differently Regulate Asexual Development, Stress Response, and Virulence in Aspergillus fumigatus
Source: J Fungi (Basel). 2022 May 31;8(6):590. doi: 10.3390/jof8060590 (PMC9225160; doi:10.3390/jof8060590)
Supplement: Supplementary file 1 [file jof-08-00590-s001.zip › Table S3.xlsx]

## Sheet: Sheet1
Table S3. Differentially regulated genes in DkdmA and DkdmB strain relative to WT strain (>2.0-fold, p<0.05).
Gene symbol	Fold change		p-value		Product	Transcript ID
	DkdmA /WT	DkdmB /WT	DkdmA /WT	DkdmB /WT
AFUA_6G09400	145.136	5.65389	0.00335142	0.00686447	hypothetical protein	XM_745737.1
AFUA_3G02640	102.994	100.216	7.69764e-05	0.000774117	nucleoside-diphosphate-sugar epimerase family protein	XM_743493.1
AFUA_4G14770	91.4972	6.75483	5.02681e-05	1.22533e-05	squalene-hopene-cyclase, putative	XM_746263.1
AFUA_2G16570	49.244	28.9005	0.00294012	8.45455e-05	short chain dehydrogenase/reductase, putative	XM_750901.1
AFUA_8G00480	39.4802	7.81732	0.00583491	0.000817695	phytanoyl-CoA dioxygenase family protein	XM_742064.2
AFUA_4G14040	37.8807	18.9839	0.000376186	2.58917e-05	Hsp70 family protein	XM_746335.1
AFUA_7G01210	36.575	21.7944	0.0101241	0.00117784	conserved hypothetical protein	XM_741718.1
AFUA_4G06610	32.9268	14.6748	0.000382532	0.00320865	conserved hypothetical protein	XM_747072.1
AFUA_4G14780	32.9081	3.85445	0.000678728	0.000860533	cytochrome P450 monooxygenase, putative	XM_746262.1
AFUA_5G01490	32.8213	2.87092	0.000301709	0.00313433	hypothetical protein	XM_743100.1
AFUA_4G14820	31.1886	7.73358	0.000169602	0.000323303	transferase family protein	XM_746258.1
AFUA_1G01530	31.1098	34.3808	0.00207792	3.04686e-05	GrpB domain protein	XM_744810.1
AFUA_8G02120	30.3814	3.7395	0.00102453	0.000433572	conserved hypothetical protein	XM_741901.1
AFUA_4G14810	29.4216	3.50389	9.80182e-06	0.00559542	cytochrome P450 monooxygenase, putative	XM_746259.2
AFUA_4G14830	28.6125	5.94142	0.00198211	0.0058505	cytochrome P450 monooxygenase, putative	XM_746257.1
AFUA_6G12040	28.4304	4.96621	2.66504e-07	9.6428e-05	MFS sugar permease, putative	XM_745990.1
AFUA_8G00520	28.1881	17.9514	0.00700957	0.000314432	integral membrane protein	XM_742060.1
AFUA_4G11130	28.063	6.69564	0.00211045	0.00238373	conserved hypothetical protein	XM_746623.1
AFUA_7G04970	27.7907	10.4747	0.000282178	0.000618674	metalloreductase, putative	XM_743920.1
AFUA_4G14840	27.7144	5.58589	1.23398e-05	0.00472979	transferase family protein	XM_746256.1
AFUA_4G14850	26.6415	4.3011	0.00190745	1.28694e-05	extracellular 3-ketosteroid 1-dehydrogenase, putative	XM_746255.1
AFUA_8G07320	26.2754	80.9657	0.00255001	1.46327e-05	nucleoside-diphosphate-sugar epimerase, putative	XM_742440.1
AFUA_2G09570	23.9641	9.89851	0.00218988	8.83366e-05	serine/threonine protein kinase	XM_750198.1
AFUA_6G00430	23.3344	3.37417	0.00343227	0.00816921	IgE-binding protein	XM_726419.1
AFUA_6G07260	22.9155	2.44564	0.00150977	0.00105015	purine-cytosine permease, putative	XM_745526.1
AFUA_8G00220	22.3575	11.5133	0.00763792	0.011348	cytochrome P450, putative	XM_742089.1
AFUA_6G00680	22.1756	2.86449	0.000918719	0.000316675	conserved hypothetical protein	XM_726395.2
AFUA_3G03370	21.8403	4.38371	1.81941e-05	9.4175e-06	cell surface protein, putative	XM_743564.2
AFUA_6G00110	21.8039	5.57543	0.000333005	0.0170472	dihydrodipicolinate synthetase family protein	XM_726453.1
AFUA_6G03510	21.2824	2.91694	9.61969e-07	0.00489638	flavin containing polyamine oxidase, putative	XM_742633.2
AFUA_1G16130	21.1251	4.16687	0.00116279	0.00332648	copper-transporting ATPase, putative	XM_747887.1
AFUA_8G00550	21.1	5.07113	0.0005393	0.000466467	methyltransferase SirN-like, putative	XM_742057.1
AFUA_3G01130	20.9026	18.2214	0.00191426	0.000647486	cell wall protein, putative	XM_743341.1
AFUA_6G00690	20.7092	4.55739	0.00203997	0.00565817	conserved hypothetical protein	XM_726394.1
AFUA_4G00210	20.0355	2.86439	0.000423662	0.000109624	polyketide synthase, putative	XM_741342.1
AFUA_8G00380	19.679	4.86521	0.000355707	0.00097534	DltD N-terminal domain protein	XM_742073.1
AFUA_6G14340	19.525	2.18083	0.00393178	0.0243375	glucooligosaccharide oxidase, putative	XM_746215.1
AFUA_4G14050	19.2891	6.04215	0.000197416	1.37671e-05	hypothetical protein	XM_746334.1
AFUA_8G00440	19.2649	7.67038	0.00916155	0.00309661	steroid monooxygenase, putative	XM_742067.1
AFUA_6G03350	18.4878	89.4636	0.00953892	0.00226937	GNAT family N-acetyltransferase, putative	XM_742648.1
AFUA_1G00990	18.4627	63.8771	0.00043953	0.0293837	short chain dehydrogenase/reductase family protein	XM_744756.1
AFUA_4G14800	18.3845	5.92164	5.48438e-05	0.000191124	short chain dehydrogenase, putative	XM_746260.1
AFUA_8G00530	18.3677	6.64339	0.00374794	0.000204547	alpha/beta hydrolase, putative	XM_742059.1
AFUA_2G14640	18.0068	32.9791	0.0262655	0.0197828	F-box domain protein	XM_750703.1
AFUA_3G00710	16.8645	9.53576	0.00311565	0.00295375	allergen Asp F4-like, putative	XM_743299.1
AFUA_8G00120	16.7805	5.40871	0.00828386	0.000479436	hypothetical protein	XM_742099.2
AFUA_4G14030	16.5453	137.828	0.0161058	3.59544e-07	conserved hypothetical protein	XM_746336.1
AFUA_8G00800	16.5385	45.2553	0.00767457	8.57105e-05	amino acid transporter, putative	XM_742032.1
AFUA_4G03595	16.0756	18.2147	4.97271e-07	3.80165e-05	conserved hypothetical protein	XM_001481489.1
AFUA_3G01610	15.622	4.42111	0.000266598	0.00244355	conserved hypothetical protein	XM_743389.1
AFUA_3G07570	15.5661	5.55697	0.000997052	5.73155e-05	conserved hypothetical protein	XM_749761.1
AFUA_3G01090	15.5192	2.00154	7.06688e-06	0.0243453	conserved hypothetical protein	XM_743337.1
AFUA_8G00110	15.329	2.256	0.000198178	0.0038543	oxidoreductase, 2OG-Fe(II) oxygenase family, putative	XM_742100.2
AFUA_3G09040	15.1913	2.42768	9.33767e-07	0.00146975	conserved hypothetical protein	XM_749621.1
AFUA_7G01610	14.8836	3.31243	0.00262566	0.0160682	integral membrane protein	XM_741678.1
AFUA_4G00230	14.7815	3.37075	0.000108729	0.00150797	oxidoreductase, 2OG-Fe(II) oxygenase family, putative	XM_741340.2
AFUA_5G14240	14.5826	16.6879	2.29611e-05	0.0147369	ThiJ/PfpI family protein	XM_748140.1
AFUA_1G01690	14.534	4.7737	0.000658522	6.9908e-06	cytochrome P450 alkane hydroxylase, putative	XM_744826.1
AFUA_6G12050	14.4514	4.02156	5.2565e-05	0.00037878	nonribosomal peptide synthase, putative	XM_745991.1
AFUA_3G09470	14.4387	5.44159	0.000716533	0.00219075	3-hydroxyisobutyrate dehydrogenase, putative	XM_749579.2
AFUA_6G01830	14.4314	4.11089	2.21232e-06	8.56833e-05	O-methyltransferase, putative	XM_742801.1
AFUA_8G05890	14.3583	9.76204	0.00105465	0.00639849	hydrophobin, putative	XM_742298.1
AFUA_8G00820	14.3422	4.40154	0.000552308	0.00121655	rhamnogalacturonase, putative	XM_742030.1
AFUA_2G14590	14.0714	3.46113	0.000875263	0.00480188	MFS monosaccharide transporter, putative	XM_750698.1
AFUA_3G03610	13.8363	2.96298	0.00173445	0.000209262	conserved hypothetical protein	XM_743588.2
AFUA_2G02440	13.6908	11.1559	0.0249056	0.0130281	conserved hypothetical protein	XM_744286.1
AFUA_7G06750	13.5076	25.1093	0.0108219	0.000100469	phosphoglycerate mutase family protein, putative	XM_743743.1
AFUA_3G00880	13.2337	9.71934	0.00015839	0.0190009	extracellular conserved serine-rich protein	XM_743316.1
AFUA_8G00510	13.2245	5.67058	0.00252333	0.000831538	cytochrome P450 oxidoreductase OrdA-like, putative	XM_742061.1
AFUA_4G14790	13.2104	2.23999	0.000307834	0.0114407	cytochrome P450 monooxygenase, putative	XM_746261.1
AFUA_2G03130	13.1162	33.7529	0.000292656	0.000179126	conserved hypothetical protein	XM_744355.1
AFUA_2G14497	13.0984	8.71798	0.0272544	0.0054439	ketopantoate reductase family protein, putative	XM_750690.2
AFUA_1G16564	13.0878	96.5169	0.000193826	0.000107747	DUF455 domain protein	XM_001481683.1
AFUA_1G13980	13.0699	5.91286	0.000445484	0.0212858	conserved hypothetical protein	XM_747675.1
AFUA_1G00180	12.8447	16.7275	0.000804223	0.00903203	hypothetical protein	XM_744677.1
AFUA_3G07945	12.7891	7.20035	3.65564e-07	0.000134717	conserved hypothetical protein	XM_001481561.1
AFUA_6G07150	12.788	3.31774	0.000185519	0.0143289	actin binding protein, putative	XM_745515.1
AFUA_8G00230	12.598	4.24724	0.0143904	0.0194994	phytanoyl-CoA dioxygenase family protein	XM_742088.1
AFUA_4G12880	12.5735	11.8588	1.24675e-05	0.000114488	conserved hypothetical protein	XM_746451.2
AFUA_6G13110	12.4631	12.6352	0.0047895	5.42355e-05	transferase hexapeptide domain protein	XM_746095.1
AFUA_1G14340	12.4147	5.21988	0.00276102	0.000974228	metalloreductase, putative	XM_747711.1
AFUA_5G03280	12.2711	5.51933	5.28319e-05	0.00056133	conserved hypothetical protein	XM_742922.2
AFUA_4G00195	12.217	37.8002	0.00335872	0.000871923	conserved hypothetical protein	XM_001481475.1
AFUA_1G12580	12.0729	11.8041	0.00092305	0.00964272	hypothetical protein	XM_747535.1
AFUA_5G09020	11.9264	5.31548	4.86634e-05	0.00990876	ER membrane protein Wsc4, putative	XM_748642.1
AFUA_3G07940	11.8159	2.80059	0.00032885	0.00144155	phosphoinositide-specific phospholipase C, putative	XM_749727.1
AFUA_6G12070	11.7804	3.74957	0.00282818	0.0055112	FAD binding domain protein	XM_745993.1
AFUA_3G07930	11.6495	3.38127	7.90332e-06	0.000449133	glutathione S-transferase, putative	XM_749728.1
AFUA_4G13780	11.5614	6.49235	0.0209935	0.000158559	polyphenol monooxygenase, putative	XM_746360.1
AFUA_4G00220	11.5117	2.61674	0.000922569	0.00455513	metallo-beta-lactamase domain protein	XM_741341.1
AFUA_2G09380	11.3629	30.4223	0.0211143	0.0208525	cutinase, putative	XM_750180.1
AFUA_3G02250	11.3078	15.2371	0.000608919	2.03968e-05	3-beta hydroxysteroid dehydrogenase/isomerase family protein	XM_743455.1
AFUA_5G08180	11.2352	0.492443	0.00196554	0.00280813	cell wall protein, putative	XM_748725.1
AFUA_5G10510	11.1973	5.03207	5.66622e-06	0.000865861	ABC transporter, putative	XM_748500.1
AFUA_6G09865	11.096	16.3098	0.0228037	0.000511182	hypothetical protein	XM_745782.1
AFUA_8G00560	11.0648	3.64202	0.00344502	0.000189809	cytochrome P450 oxidoreductase, putative	XM_742056.2
AFUA_4G01260	11.0322	2.98806	0.000944482	0.00211489	mitochondrial chaperone ATPase (Bcs1), putative	XM_741239.1
AFUA_3G00680	10.9958	8.99069	0.0226636	0.000197317	copper amine oxidase	XM_743296.1
AFUA_4G09470	10.977	4.85616	0.000786373	1.4807e-05	cytochrome P450 monooxygenase, putative	XM_746785.1
AFUA_2G17850	10.9646	6.3968	6.19532e-06	0.0286839	3-beta hydroxysteroid dehydrogenase/isomerase, putative	XM_751028.1
AFUA_1G15690	10.8934	15.0932	0.00201847	0.00488057	conserved hypothetical protein	XM_747842.1
AFUA_4G02790	10.8717	8.88031	0.000272479	0.000115661	carbon-nitrogen family hydrolase, putative	XM_741372.1
AFUA_7G01690	10.8641	3.18645	0.000342545	0.00137643	acetamidase, putative	XM_741670.1
AFUA_4G04070	10.82	9.04447	0.00111844	2.09407e-05	mucin family signaling protein Msb2, putative	XM_741500.1
AFUA_3G03280	10.7542	34.3426	0.00116583	5.2596e-05	FAD binding monooxygenase, putative	XM_743554.1
AFUA_3G02880	10.7508	12.3033	0.0202207	0.00735876	alpha-L-rhamnosidase C, putative	XM_743517.1
AFUA_3G11890	10.5598	4.55697	0.00183125	0.00175362	thermolabile L-asparaginase, putative	XM_749339.1
AFUA_2G15470	10.4826	10.5951	0.0258722	0.00112288	neutral amino acid permease, putative	XM_750788.2
AFUA_4G12940	10.3908	5.78086	0.000547321	0.00125181	hypothetical protein	XM_746444.1
AFUA_4G08420	10.3171	3.05534	0.00316609	0.0110578	conserved hypothetical protein	XM_746890.1
AFUA_1G00770	10.2592	32.0278	0.00964653	1.7993e-06	conserved hypothetical protein	XM_744736.1
AFUA_8G06880	10.2252	7.86071	0.000921045	8.99484e-05	pectin methylesterase, putative	XM_742394.1
AFUA_3G07030	10.196	2.60182	0.0099184	1.62918e-05	glutaminase GtaA	XM_749809.1
AFUA_8G00360	9.96801	4.63245	0.00704164	0.0331702	NlpC/P60-like cell-wall peptidase, putative	XM_742075.1
AFUA_3G02253	9.92396	28.5572	0.00035476	0.000220545	YjgH family protein	XM_001481539.1
AFUA_4G02720	9.82967	2.47242	0.000435209	0.00183892	GPI anchored glycosyl hydrolase, putative	XM_741365.1
AFUA_3G00865	9.68697	34.6303	0.000323034	0.000356065	conserved hypothetical protein	XM_001481534.1
AFUA_5G13840	9.65617	9.05336	0.00116822	4.84488e-05	NUDIX domain, putative	XM_748177.1
AFUA_8G02050	9.60947	4.69455	5.4265e-05	0.0184925	conserved hypothetical protein	XM_741908.1
AFUA_8G00570	9.58106	4.497	3.87733e-05	6.41053e-05	alpha/beta hydrolase, putative	XM_742055.1
AFUA_7G01470	9.57812	5.49162	0.00443261	0.0343983	integral membrane protein, Mpv17/PMP22 family, putative	XM_741692.1
AFUA_4G11320	9.45847	3.24184	0.000178606	0.000293682	conserved hypothetical protein	XM_746604.2
AFUA_2G11162	9.44624	3.93581	0.0342738	0.00460583	thioesterase family protein, putative	XM_750356.2
AFUA_1G05770	9.42645	3.43839	0.000853483	2.52997e-05	beta-glucosidase, putative	XM_745234.1
AFUA_3G00870	9.42283	10.5615	0.00809287	0.0090997	GNAT family N-acetyltransferase, putative	XM_001481535.1
AFUA_7G05950	9.40681	2.86851	2.95281e-06	8.13561e-05	cytokinesis EF-hand protein Cdc4, putative	XM_743822.1
AFUA_2G16200	9.3853	7.3503	0.00016989	1.38315e-06	uracil phosphoribosyltransferase	XM_750863.1
AFUA_1G09590	9.38185	2.44716	0.0005477	0.00352416	conserved hypothetical protein	XM_747233.1
AFUA_5G01980	9.37549	3.95699	0.00472909	0.00251731	histone deacetylase HdaA	XM_743051.1
AFUA_1G16140	9.37185	6.79557	0.0142959	0.00140455	hypothetical protein	XM_747888.1
AFUA_8G06810	9.33029	8.51485	0.00153901	7.6832e-05	hypothetical protein	XM_742387.1
AFUA_8G00580	9.32285	2.79567	0.0160424	0.0127716	glutathione S-transferase, putative	XM_742054.1
AFUA_1G02270	9.28152	2.98725	0.000907196	0.0122507	ARS binding protein Abp2, putative	XM_744884.1
AFUA_3G07560	9.27787	3.80276	0.000575755	0.00111249	enoyl-CoA hydratase/isomerase family protein	XM_749762.1
AFUA_6G08700	9.26474	2.40916	0.0223959	4.6825e-05	beta glucosidase, putative	XM_745666.1
AFUA_6G03460	9.26129	9.14325	0.00369061	0.0189402	conserved hypothetical protein	XM_742638.1
AFUA_5G09720	9.21074	4.13311	0.000979124	0.00157478	flavin containing polyamine oxidase, putative	XM_748574.1
AFUA_5G12895	9.16918	4.69536	0.000719995	0.00561305	ssDNA binding protein Ssb3, putative	XM_001481465.1
AFUA_2G14600	9.11101	3.80073	4.02472e-06	0.000320134	ab-hydrolase associated lipase, putative	XM_750699.1
AFUA_5G14850	9.10929	2.85442	0.00451461	0.000114979	conserved hypothetical protein	XM_748079.1
AFUA_1G16590	9.09906	2.02115	0.0025878	0.00247062	C2H2 type conidiation transcription factor BrlA	XM_747933.1
AFUA_4G00570	9.02633	2.61838	9.96097e-05	0.00142665	MFS multidrug transporter, putative	XM_741306.1
AFUA_3G14620	8.9543	5.6398	0.00098234	0.00270644	extracellular endo-1,5-alpha-L-arabinase, putative	XM_749071.1
AFUA_2G13660	8.92861	16.8018	0.00139811	0.00252025	conserved hypothetical protein	XM_750606.1
AFUA_1G02730	8.88698	3.74267	0.000455328	0.00538492	mitochondrial phosphate carrier protein (Ptp), putative	XM_744930.1
AFUA_4G07400	8.86115	2.90626	0.000818862	0.0021447	sensor histidine kinase/response regulator, putative	XM_746993.2
AFUA_1G16745	8.84452	4.41056	0.0104594	0.00326662	PHD finger domain protein	XM_747949.1
AFUA_2G01880	8.83125	3.42743	0.000269385	0.00122343	low molecular weight phosphotyrosine protein phosphatase, putative	XM_744230.1
AFUA_1G01000	8.82386	166.827	8.2864e-05	0.00777041	oxidoreductase, 2OG-Fe(II) oxygenase family	XM_744757.1
AFUA_4G13990	8.67186	32.1556	0.030126	0.000458817	conserved hypothetical protein	XM_746340.2
AFUA_2G16520	8.66449	3.2629	0.000631748	0.00821387	phospholipase D (PLD), putative	XM_750896.2
AFUA_3G00820	8.64515	2.63483	0.015871	0.0300942	putative exported protein	XM_743310.1
AFUA_6G08710	8.6258	8.86239	0.0380728	0.00510843	alkaline phosphatase, putative	XM_745667.1
AFUA_1G16556	8.56882	53.2009	0.0107285	0.000196103	phosphatase, putative	XM_747929.2
AFUA_4G03600	8.55299	36.5112	0.000425854	3.07481e-05	acetyltransferase, GNAT family family	XM_001481490.1
AFUA_1G05290	8.53929	4.90895	0.00126841	5.90178e-05	endo-1,3(4)-beta-glucanase, putative	XM_745185.1
AFUA_4G04820	8.52513	2.44698	0.000239061	0.00609219	C-4 methyl sterol oxidase Erg25, putative	XM_741575.1
AFUA_6G06690	8.43415	8.51077	0.00113496	2.58056e-05	CFEM domain protein, putative	XM_745468.1
AFUA_3G00760	8.38861	18.3781	0.00177195	0.000780938	GNAT family N-acetyltransferase, putative	XM_743304.1
AFUA_8G05710	8.38734	0.405708	0.0011909	0.0170217	MFS sugar transporter Stl1, putative	XM_742279.1
AFUA_2G04490	8.38588	2.31599	0.000131958	0.000392655	D-3-phosphoglycerate dehydrogenase	XM_744487.1
AFUA_8G00540	8.37785	4.4454	0.00989094	0.00196211	hybrid PKS-NRPS enzyme, putative	XM_742058.2
AFUA_4G07950	8.27216	8.46148	0.000946506	0.00278537	conserved hypothetical protein	XM_746937.1
AFUA_8G02040	8.23953	3.55667	0.000533282	0.0436203	glycosyl transferase, putative	XM_741909.1
AFUA_2G02740	8.23932	19.291	0.00131262	0.00160848	hypothetical protein	XM_744316.1
AFUA_2G01150	8.21425	5.40335	1.98497e-05	0.0285615	conserved hypothetical protein	XM_744158.1
AFUA_3G07950	8.2087	2.46173	0.00212903	0.000765232	transporter, putative	XM_749726.2
AFUA_8G00500	8.11541	4.08111	0.000464029	4.80073e-05	acetate-CoA ligase, putative	XM_742062.1
AFUA_2G03690	8.08261	3.28776	0.00339985	0.00995175	conserved hypothetical protein	XM_744408.1
AFUA_4G13950	8.07487	15.0648	0.00109151	0.000772375	GNAT family acetyltransferase, putative	XM_746344.1
AFUA_3G13560	8.07162	2.03124	0.000191	0.0176265	toxin biosynthesis protein, putative	XM_749175.1
AFUA_7G01040	8.06514	10.6838	0.00238249	0.00726451	cytidine deaminase, putative	XM_741734.1
AFUA_8G00490	8.00844	2.22355	0.00721922	0.00255793	PKS-like enzyme, putative	XM_742063.1
AFUA_5G01990	7.9843	3.72005	0.00710702	0.026209	BYS1 domain protein, putative	XM_743050.1
AFUA_3G15090	7.85399	4.99948	0.00919374	0.00136591	adenosine deaminase family protein	XM_749022.2
AFUA_2G17360	7.73145	7.27689	0.00755723	0.000756236	MFS monocarboxylate transporter (Mct), putative	XM_750978.1
AFUA_1G10990	7.65752	4.91242	0.00333344	4.20685e-05	ribosomal RNA processing protein, putative	XM_747371.1
AFUA_8G06405	7.63813	2.70598	0.0136436	0.00223933	isoflavone reductase family protein	XM_001481361.1
AFUA_3G05840	7.62794	4.37513	0.00493539	0.00144644	RNA binding protein Rnp24, putative	XM_749927.1
AFUA_4G09540	7.51382	4.45307	0.0107545	0.0177422	acetyltransferase, GNAT family family	XM_746778.1
AFUA_3G10460	7.51291	5.514	0.00882234	0.00123842	nuclear transport factor NTF-2, putative	XM_749480.1
AFUA_1G10890	7.50817	3.32181	0.000142071	8.39114e-05	purine-cytosine permease, putative	XM_747361.1
AFUA_1G13990	7.49873	0.0851643	0.00113425	0.0113643	conserved hypothetical protein	XM_747676.1
AFUA_1G10430	7.48626	2.95069	0.00115088	0.0116448	conserved hypothetical protein	XM_747316.2
AFUA_2G18040	7.48017	25.9294	0.0255494	0.00417814	dimethylallyl tryptophan synthase FgaPT2	XM_751048.2
AFUA_5G13730	7.47136	4.2275	3.9605e-06	0.00387021	NlpC/P60-like cell-wall peptidase, putative	XM_748188.1
AFUA_3G14130	7.42514	30.0188	0.000246684	0.000151078	conserved hypothetical protein	XM_749119.1
AFUA_6G10290	7.42166	2.33587	1.19957e-05	0.000955661	GPI-anchored cell wall protein Pst1, putative	XM_745824.1
AFUA_2G04560	7.38887	7.39168	7.3505e-05	5.79932e-06	oxidoreductase, short-chain dehydrogenase/reductase family	XM_744495.1
AFUA_1G05950	7.3755	3.93972	0.000841713	0.01572	integral membrane protein	XM_745252.2
AFUA_5G01242	7.36318	3.4143	0.00136158	0.00469639	conserved hypothetical protein	XM_001481434.1
AFUA_1G17090	7.34233	4.50827	0.00068999	0.00832955	NOL1/NOP2/sun domain protein, putative	XM_747984.1
AFUA_4G01560	7.28708	0.0350502	0.000302401	0.000387466	MFS myo-inositol transporter, putative	XM_741208.1
AFUA_7G04180	7.23678	5.85237	0.00157881	0.000480782	amine oxidase	XM_743997.1
AFUA_1G16810	7.23101	5.59374	7.2775e-05	0.000293168	aminotransferase, class III	XM_747956.1
AFUA_3G09970	7.19865	4.85263	0.000146468	1.96925e-05	vacuolar iron transporter Ccc1, putative	XM_749529.1
AFUA_5G03780	7.18065	2.43242	0.0015018	0.000938987	L-PSP endoribonuclease family protein Brt1, putative	XM_742873.1
AFUA_2G00320	7.17827	6.35828	0.0267046	0.0203427	sterol delta 5,6-desaturase, putative	XM_744075.1
AFUA_1G04620	7.1272	3.98644	2.57306e-06	0.000298282	alcohol dehydrogenase, zinc-containing, putative	XM_745118.1
AFUA_1G01540	7.11759	6.72483	0.00165508	0.000428281	endonuclease/exonuclease/phosphatase family protein	XM_744811.1
AFUA_1G15430	7.10812	7.10144	0.00264798	0.000316393	lipase/esterase, putative	XM_747818.1
AFUA_2G04230	7.08275	4.97556	0.0192911	8.45091e-05	fumarylacetoacetate hydrolase FahA	XM_744462.1
AFUA_7G01695	7.0161	3.35277	0.00445696	0.0132547	conserved hypothetical protein	XM_001481372.1
AFUA_7G05180	6.98787	0.107129	7.99466e-05	0.00141731	Defensin domain protein	XM_743898.1
AFUA_4G00235	6.94973	3.97122	0.0220177	0.00878929	conserved hypothetical protein	XM_001481477.1
AFUA_8G02030	6.91092	3.18258	0.000163076	0.00170556	conserved hypothetical protein	XM_741910.1
AFUA_4G08400	6.89298	3.83312	0.0122558	0.00235177	conserved hypothetical protein	XM_746892.1
AFUA_6G08720	6.85131	5.20819	7.47299e-05	0.000311209	5'-methylthioadenosine phosphorylase (Meu1), putative	XM_745668.1
AFUA_5G13290	6.82366	7.9117	0.000309303	0.00121837	MFS transporter	XM_748232.1
AFUA_4G14060	6.80098	3.6158	0.00108848	0.00161573	conserved hypothetical protein	XM_746333.1
AFUA_4G03240	6.73233	3.13607	0.00164537	0.00280297	cell wall serine-threonine-rich galactomannoprotein Mp1	XM_741417.1
AFUA_4G09280	6.68966	8.6563	0.000171702	0.000130026	conserved hypothetical protein	XM_746804.1
AFUA_1G10560	6.68717	4.81335	0.000108309	0.00011413	GTP binding protein, putative	XM_747329.1
AFUA_2G04800	6.67597	6.54957	0.0294973	0.00529507	pre-rRNA processing protein, putative	XM_744519.1
AFUA_5G07200	6.67356	6.38	0.00468664	0.000309536	conserved hypothetical protein	XM_748821.1
AFUA_1G13090	6.65787	3.98499	0.000245103	0.00054264	anthranilate synthase multifunctional protein TrpC, putative	XM_747586.1
AFUA_4G06890	6.64489	4.26812	0.0219686	0.00243223	14-alpha sterol demethylase Cyp51A	XM_747044.1
AFUA_1G04900	6.6215	3.13735	0.000164814	0.00315593	proliferating cell nuclear antigen (PCNA)	XM_745146.1
AFUA_4G02960	6.61202	10.8455	0.0377359	0.00100212	UDP-sugar hydrolase, putative	XM_741389.1
AFUA_2G06100	6.61002	3.81831	0.000316014	0.000434723	DUF907 domain protein	XM_744646.1
AFUA_6G02220	6.58818	3.12456	0.000387992	8.89635e-07	MFS toxin efflux pump, putative	XM_742762.1
AFUA_5G10090	6.54581	2.83075	0.0010769	0.00403595	3-demethylubiquinone-9 3-methyltransferase, putative	XM_748540.1
AFUA_4G01030	6.51768	6.2128	0.000870132	4.6391e-05	conserved hypothetical protein	XM_741261.1
AFUA_4G07750	6.50996	4.36849	0.0012782	0.000142839	UPF0041 domain protein	XM_746957.1
AFUA_4G03230	6.47925	109.738	0.00755922	5.43558e-05	extracellular guanyl-specific ribonuclease RntA	XM_741416.1
AFUA_6G11850	6.45681	22.3607	0.0023637	0.00784254	conserved hypothetical protein	XM_745972.1
AFUA_7G06350	6.45144	133.247	0.000655264	0.0135792	sodium/phosphate symporter, putative	XM_743782.2
AFUA_1G13840	6.45078	3.32192	0.000784512	0.00143806	integral membrane protein, Mpv17/PMP22 family, putative	XM_747661.1
AFUA_5G07780	6.43497	7.02505	0.000574874	0.00276309	squalene monooxygenase Erg1	XM_748765.1
AFUA_4G14290	6.39497	6.45094	1.30563e-05	0.000649876	conserved hypothetical protein	XM_746310.2
AFUA_2G01170	6.37627	3.88252	0.000289766	0.0313823	1,3-beta-glucanosyltransferase Gel1	XM_744160.1
AFUA_8G00940	6.36809	16.8686	0.000283789	0.0200275	MFS multidrug transporter, putative	XM_742019.1
AFUA_2G15060	6.35094	2.95558	0.00736966	0.000190882	conserved hypothetical protein	XM_750746.1
AFUA_3G14580	6.33858	16.4784	0.00128179	4.03228e-05	dUTPase, putative	XM_749075.1
AFUA_2G05920	6.32224	2.61098	0.00972799	0.0304768	hypothetical protein	XM_744628.1
AFUA_6G02770	6.31846	3.97705	0.000822005	0.00111193	short-chain dehydrogenase/reductase family protein, putative	XM_742707.1
AFUA_4G14730	6.29069	13.7137	0.0148087	0.000884611	GNAT family acetyltransferase, putative	XM_746267.1
AFUA_2G00980	6.282	17.6085	0.0218082	0.00114923	conserved hypothetical protein	XM_744141.1
AFUA_1G16553	6.27378	3.49149	0.0205385	0.0222673	conserved hypothetical protein	XM_747928.2
AFUA_3G12230	6.25982	2.78789	0.000338097	1.60737e-05	conserved hypothetical protein	XM_749305.1
AFUA_8G00100	6.25165	2.42654	4.09356e-07	0.00706635	aspartate-tRNA ligase, putative	XM_742101.1
AFUA_1G01990	6.19226	2.78099	0.000527525	0.00429668	ribosome biogenesis protein Rsa4, putative	XM_744856.1
AFUA_1G14430	6.15822	12.2719	0.000888313	0.00737973	chitin binding protein, putative	XM_747720.1
AFUA_2G02500	6.15762	8.28191	0.000108396	0.000274228	conserved hypothetical protein	XM_744292.1
AFUA_7G00580	6.10916	3.39943	5.23515e-05	0.0020614	conserved hypothetical protein	XM_741779.1
AFUA_3G08080	6.08217	3.42484	0.00217115	0.00523103	aconitate hydratase, putative	XM_749713.1
AFUA_6G09200	6.0708	8.21154	0.000401661	1.75486e-06	conserved hypothetical protein	XM_745715.2
AFUA_1G03040	6.06246	2.153	0.000261615	0.00489047	conserved hypothetical protein	XM_001481649.1
AFUA_5G03770	6.03002	5.13002	0.00160004	1.37278e-05	lipase, putative	XM_742874.1
AFUA_4G14751	6.00703	3.83451	0.000543562	0.00418505	hypothetical protein	XM_746265.2
AFUA_8G02090	5.99927	8.6556	0.00505904	0.00188005	nucleotide-sugar transporter, putative	XM_741904.1
AFUA_8G00910	5.98928	5.61413	0.00629638	0.00653609	conserved hypothetical protein	XM_742022.1
AFUA_4G00340	5.95262	5.60203	0.00637509	0.0074669	conserved hypothetical protein	XM_741329.1
AFUA_8G06180	5.94444	3.07924	0.000845973	0.00165253	DOC family protein	XM_742326.1
AFUA_2G07720	5.94027	2.90539	0.0187986	0.0117564	cytochrome b5, putative	XM_750014.1
AFUA_1G13950	5.9273	9.94968	0.00492263	0.0092736	short-chain oxidoreductase, putative	XM_747672.1
AFUA_8G00900	5.92517	3.47649	0.0138691	0.0147485	spherulin 4-like cell surface protein, putative	XM_742023.1
AFUA_5G04220	5.90219	6.20882	0.00877571	0.000489431	mitochondrial DNA replication protein (Yhm2), putative	XM_742828.1
AFUA_4G13730	5.88006	6.11543	0.000313065	0.000555479	conserved hypothetical protein	XM_746365.1
AFUA_4G13080	5.8768	2.69788	0.000586071	0.00154423	MFS monosaccharide transporter, putative	XM_746430.1
AFUA_2G02090	5.84672	2.75987	3.43678e-05	0.00139818	methylated-DNA-protein-cysteine methyltransferase	XM_744251.1
AFUA_7G00850	5.84117	4.32123	6.32387e-05	0.000509304	GNAT family acetyltransferase, putative	XM_741752.1
AFUA_8G00390	5.82373	2.79272	0.00110834	0.00733574	O-methyltransferase, putative	XM_742072.1
AFUA_7G01790	5.82002	5.90648	0.0011204	0.00707606	MFS transporter, putative	XM_741660.1
AFUA_4G14440	5.81781	6.44721	2.36656e-05	5.79443e-05	NRPS-like enzyme, putative	XM_746296.1
AFUA_2G02760	5.80783	2.2884	0.00693185	0.00297047	protein-tyrosine phosphatase, putative	XM_744318.1
AFUA_6G07000	5.80378	2.43387	0.00486126	4.29431e-05	conserved hypothetical protein	XM_745500.1
AFUA_3G13110	5.80059	6.95642	0.00190576	0.00368358	extracellular serine-threonine rich protein	XM_749218.1
AFUA_1G15140	5.75148	3.2527	6.11603e-05	0.0090758	mitochondrial phosphate carrier protein (Mir1), putative	XM_747790.1
AFUA_2G14760	5.73943	5.64295	0.000532925	0.00309442	BCS1-like ATPase, putative	XM_750715.1
AFUA_4G14360	5.72466	3.74092	0.00234107	0.00248283	capsule associated protein, putative	XM_746303.1
AFUA_5G01420	5.69315	5.07568	0.00283856	0.000711936	conserved hypothetical protein	XM_743107.1
AFUA_4G14080	5.6841	7.83512	0.0109121	0.00820916	spherulin 4-like cell surface protein, putative	XM_001481524.1
AFUA_5G00770	5.67801	3.17077	0.000817187	0.000791943	integral membrane protein, putative	XM_743169.1
AFUA_4G10560	5.67526	6.02193	0.0018259	0.000277307	conserved hypothetical protein	XM_746677.1
AFUA_4G06170	5.66558	5.99337	0.0017351	0.000103755	conserved hypothetical protein	XM_747114.2
AFUA_4G03820	5.64612	3.46608	0.00451604	0.000365532	conserved hypothetical protein	XM_741476.1
AFUA_4G07350	5.63631	2.48065	6.30145e-05	0.00915817	3-oxo-5-alpha-steroid 4-dehydrogenase family protein	XM_746998.1
AFUA_5G07810	5.60811	2.41675	0.00171196	0.0463531	DUF914 domain membrane protein	XM_748762.1
AFUA_4G00700	5.5966	4.29182	0.00301474	0.00383757	zinc-binding oxidoreductase CipB	XM_741293.1
AFUA_2G10560	5.58297	3.46788	0.000202535	0.000519076	amino acid permease	XM_750296.1
AFUA_4G07960	5.57923	2.90813	0.0122089	0.00897687	hypothetical protein	XM_746936.1
AFUA_4G06160	5.56302	11.008	0.00241118	0.00184459	branched-chain amino acid aminotransferase, cytosolic	XM_747115.1
AFUA_4G11900	5.53644	2.00513	0.00203645	0.00694273	TIM complex componenet Tim54	XM_746547.1
AFUA_5G01370	5.51761	5.42631	0.0224944	0.00281027	conserved hypothetical protein	XM_743112.1
AFUA_5G07940	5.49533	3.10746	0.0298657	0.0203836	conserved hypothetical protein	XM_748749.1
AFUA_2G18000	5.49466	2.88544	9.30075e-05	0.000299469	short chain dehydrogenase/oxidoreductase CpoX2	XM_751044.1
AFUA_3G08030	5.49158	7.29473	0.000529638	7.39205e-05	tRNA (guanine) methyltransferase Trm5	XM_749718.1
AFUA_1G10170	5.45394	4.44492	0.00319493	0.000397316	conserved hypothetical protein	XM_747290.1
AFUA_7G01550	5.44471	2.15703	0.00205995	0.0470443	mitochondrial exoribonuclease Cyt-4, putative	XM_741684.1
AFUA_3G14340	5.44009	4.64161	0.00379814	0.000114091	mitotic spindle checkpoint protein (Mad2), putative	XM_749099.1
AFUA_4G12370	5.42604	5.4244	1.52002e-05	0.0110833	hypothetical protein	XM_746501.1
AFUA_6G07620	5.41716	4.10909	0.00163346	0.000239177	GDP-mannose pyrophosphorylase A	XM_745560.1
AFUA_2G13940	5.4112	5.09184	0.000906707	0.0146146	conserved hypothetical protein	XM_750634.2
AFUA_3G03860	5.38886	0.412058	0.00602676	0.0165788	3-hydroxyacyl-CoA dehydrogenase, putative	XM_743613.1
AFUA_8G04900	5.38844	2.39177	0.0282878	0.0313265	conserved hypothetical protein	XM_742203.1
AFUA_1G10160	5.37765	14.4843	0.012459	4.55788e-05	conserved hypothetical protein	XM_747289.1
AFUA_4G13800	5.3734	6.16555	0.00274363	0.000338675	extracellular sialidase/neuraminidase, putative	XM_746359.2
AFUA_5G06500	5.3194	2.50183	0.00114171	0.00053308	acyl-CoA dehydrogenase family protein	XM_748890.1
AFUA_8G02060	5.30673	5.39895	8.468e-06	0.0411193	glycan biosynthesis protein (PigL), putative	XM_741907.1
AFUA_3G09050	5.30532	2.72025	0.00378425	0.00588518	exonuclease, putative	XM_749620.1
AFUA_3G13870	5.29869	3.77671	0.0119834	0.000536283	GATA-type sexual development transcription factor NsdD	XM_749144.1
AFUA_2G13265	5.29369	5.76573	0.0197068	0.00551349	conserved hypothetical protein	XM_750566.1
AFUA_5G13440	5.28093	9.69427	0.0157289	7.83355e-05	conserved hypothetical protein	XM_748217.1
AFUA_2G16220	5.26485	3.13594	6.60231e-05	0.00433342	hypothetical protein	XM_750865.1
AFUA_2G00500	5.25656	3.19789	0.00113849	0.000672026	conserved hypothetical protein	XM_744093.1
AFUA_3G09940	5.23852	2.37105	0.000697741	0.00445818	acetyltransferase, GNAT family, putative	XM_749532.1
AFUA_5G10600	5.23588	4.45917	0.000202123	0.000222795	mitochondrion biogenesis protein (She9), putative	XM_748491.1
AFUA_6G11440	5.23126	4.88951	0.00366815	0.000707179	pyridoxamine phosphate oxidase family protein	XM_745934.1
AFUA_1G08850	5.22778	5.74576	4.23429e-05	0.000507645	septin	XM_747159.1
AFUA_5G03530	5.21809	3.50333	0.00238033	0.0122426	class III chitinase, putative	XM_742898.1
AFUA_4G12150	5.20662	2.62227	0.0310176	0.00828064	HIT domain protein	XM_746523.2
AFUA_5G02280	5.20262	3.51953	0.0425865	0.014374	endo-1,3(4)-beta-glucanase, putative	XM_743021.1
AFUA_4G11630	5.16355	2.92726	0.00555154	0.00513078	conserved hypothetical protein	XM_746574.1
AFUA_4G11800	5.15017	31.2004	0.0345271	0.0389056	alkaline serine protease Alp1	XM_746558.1
AFUA_7G05340	5.14311	2.31955	2.25326e-05	0.000183527	cellular morphogenesis protein (Rax2), putative	XM_743882.1
AFUA_4G06910	5.13668	3.37743	0.00104978	0.00478071	outer mitochondrial membrane protein porin	XM_747042.1
AFUA_8G01710	5.1313	21.4466	0.00648078	0.000398855	antigenic thaumatin domain protein, putative	XM_741942.1
AFUA_1G15160	5.09829	3.75813	0.00112299	0.00722876	conserved hypothetical protein	XM_747792.1
AFUA_6G11740	5.09182	3.00327	0.020087	0.0034582	nucleoside-diphosphate-sugar epimerase family protein	XM_745963.1
AFUA_3G14990	5.08179	2.03922	3.37692e-05	0.00202535	alpha/beta hydrolase, putative	XM_749032.1
AFUA_3G03720	5.03127	16.3655	0.0212124	0.0475805	conserved hypothetical protein	XM_743599.1
AFUA_3G00520	5.02769	4.974	0.00284693	0.00668984	SIR2 family histone deacetylase, putative	XM_743279.1
AFUA_4G11250	5.0117	3.19274	0.00232466	0.00207518	carbonic anhydrase Nce103, putative	XM_746611.1
AFUA_2G12630	5.00139	5.12106	1.9418e-05	0.00323495	allergenic cerato-platanin Asp F13	XM_750502.1
AFUA_4G03080	4.9555	15.1222	0.0318017	0.00549841	C2H2 finger domain protein, putative	XM_741401.1
AFUA_1G06200	4.94525	4.88266	0.000261224	3.86579e-05	Mn2+ homeostasis protein (Per1), putative	XM_745276.1
AFUA_4G09760	4.93107	2.69629	0.010838	0.00531723	conserved hypothetical protein	XM_746757.1
AFUA_1G02890	4.91919	6.75896	4.81631e-05	0.000747791	dUTPase (Dut), putaive	XM_744946.1
AFUA_4G06370	4.91106	8.88611	0.00406044	0.000192947	conserved hypothetical protein	XM_747094.1
AFUA_2G14580	4.90968	2.54252	2.87034e-06	0.0014191	manganese ion homeostasis (Fr), putative	XM_750697.1
AFUA_1G01640	4.90391	7.90248	8.45117e-05	0.000256788	kinesin family protein	XM_744821.1
AFUA_6G10400	4.8994	3.44051	0.00171203	0.0022808	conserved hypothetical protein	XM_745835.1
AFUA_5G07670	4.88446	2.5877	0.00723927	0.00167399	SH3 domain signalling protein	XM_748775.1
AFUA_3G12800	4.88351	3.23663	6.86178e-05	0.000164951	clathrin-coated vesiclec protein (Bud7), putative	XM_749248.1
AFUA_1G11540	4.87446	3.74322	0.00061959	1.28777e-05	CORD and CS domain protein	XM_747427.1
AFUA_3G08010	4.86157	7.9775	0.000223415	5.68655e-05	C2H2 transcription factor (Ace1), putative	XM_749720.1
AFUA_7G05460	4.86118	4.40713	0.0182146	0.00304145	conserved hypothetical protein	XM_743870.1
AFUA_8G02070	4.8438	7.54075	0.00168488	0.0184136	glycosyl transferase, putative	XM_741906.1
AFUA_7G04240	4.82541	3.75345	0.00431208	0.00865971	conserved hypothetical protein	XM_743992.1
AFUA_3G12270	4.81096	2.25348	0.00165239	0.000148393	glutathione peroxidase Hyr1, putative	XM_749301.1
AFUA_3G14610	4.80935	2.14952	0.00353698	0.00730876	cytochrome P450 monooxygenase, putative	XM_749072.1
AFUA_4G03660	4.8039	17.8523	0.00983256	0.000883104	acid phosphatase, putative	XM_741460.1
AFUA_3G03620	4.80187	3.0303	0.000147287	0.000125182	glycosyl transferase, putative	XM_743589.1
AFUA_2G00570	4.79913	6.54747	0.000178494	0.000114337	GNAT family acetyltransferase, putative	XM_744100.1
AFUA_5G02310	4.79619	2.69533	0.00258232	0.00434458	alpha/beta hydrolase, putative	XM_743018.1
AFUA_3G00690	4.79597	2.25129	0.0143947	0.000851115	C6 transcription factor, putative	XM_743298.1
AFUA_4G12470	4.78005	3.09812	0.000843797	0.0194433	bZIP transcription factor CpcA	XM_746491.1
AFUA_5G06980	4.77737	4.47854	0.00320825	0.000591747	conserved hypothetical protein	XM_748843.1
AFUA_5G10290	4.77169	7.76121	0.0330761	0.000237558	fructose-bisphosphate aldolase, putative	XM_748519.1
AFUA_1G11730	4.77102	4.97219	0.00514939	0.000399037	ADP-ribosylation factor, putative	XM_747446.1
AFUA_1G11800	4.75885	6.0972	0.0048043	0.00213626	HLH transcription factor, putative	XM_747453.1
AFUA_3G13250	4.74252	2.38525	0.00890888	0.00493634	actin-related protein RO7, putative	XM_749204.1
AFUA_5G12760	4.73993	21.0242	0.00280779	0.00044898	CCCH zinc finger DNA binding protein	XM_748284.2
AFUA_8G05430	4.73404	2.74708	0.000368208	0.0083886	ribosome biogenesis protein Noc4, putative	XM_742252.1
AFUA_5G07170	4.73171	2.13938	4.89813e-05	0.00528762	nucleoside-diphosphate-sugar epimerase, putative	XM_001481451.1
AFUA_2G15450	4.72577	7.25685	0.0320038	2.43937e-05	conserved hypothetical protein	XM_750787.2
AFUA_8G02440	4.70837	12.0445	0.0267434	0.00223284	C-4 methyl sterol oxidase, putative	XM_741869.1
AFUA_2G01310	4.69725	9.07661	0.00171391	0.00134291	EF-hand calcium-binding domain protein, putative	XM_744174.2
AFUA_6G07980	4.65579	2.44524	0.0024624	0.00519719	cell division control protein 2 kinase, putative	XM_745596.1
AFUA_5G03990	4.63579	3.51488	0.00135065	0.00155387	vacuolar aspartyl aminopeptidase Lap4, putative	XM_742852.1
AFUA_3G11510	4.63452	4.13678	0.00407909	0.00237019	O-acetyltransferase, putative	XM_749375.1
AFUA_5G07600	4.63071	3.11875	0.000529069	0.00302394	inositol 5-phosphatase, putative	XM_748781.1
AFUA_5G12770	4.61649	2.27347	0.0036119	0.0370991	metallo-beta-lactamase family protein	XM_748283.1
AFUA_6G02280	4.61137	5.20015	0.000220951	0.000129321	allergen Asp F3	XM_742756.1
AFUA_1G06150	4.61103	3.04922	0.0102003	0.00614657	L-serine dehydratase, putative	XM_745271.1
AFUA_6G14060	4.60573	5.43292	0.000195492	0.000206204	conserved hypothetical protein	XM_746187.1
AFUA_5G00680	4.6014	2.70483	0.000102098	0.000381194	CRAL/TRIO domain protein	XM_743178.1
AFUA_2G03870	4.59446	3.48424	0.00260761	0.00521477	FKBP-type peptidyl-prolyl isomerase, putative	XM_744426.1
AFUA_1G06910	4.59203	3.48108	0.0042735	0.00153852	arabinogalactan endo-1,4-beta-galactosidase GalA	XM_745347.1
AFUA_1G04960	4.57348	3.12772	0.000491508	2.00442e-05	Leucine Rich Repeat domain protein	XM_745152.1
AFUA_5G03960	4.55603	26.9306	0.000678069	0.000307757	class V chitinase Chi100	XM_742855.2
AFUA_6G06970	4.55332	7.76226	0.00201507	0.0029697	conserved hypothetical protein	XM_745497.1
AFUA_3G07160	4.5341	8.28121	0.00321583	3.75377e-05	class V chitinase, putative	XM_001481559.1
AFUA_7G05810	4.5038	4.45835	0.0188335	0.000938502	ribonucleoprotein, putative	XM_743836.1
AFUA_5G00930	4.49871	12.0237	0.00389886	0.00157269	amino acid permease, putative	XM_743155.1
AFUA_1G11790	4.49857	2.42794	0.000402605	0.00106609	nucleoside hydrolase, putative	XM_747452.1
AFUA_3G02280	4.49026	0.296173	0.00143175	0.0163191	alpha,alpha-trehalose glucohydrolase TreA/Ath1	XM_743458.1
AFUA_1G15680	4.48828	3.69283	0.00909486	0.0163306	C6 finger domain protein, putative	XM_747841.1
AFUA_5G13470	4.4737	3.72017	0.00385262	0.000710459	60S acidic ribosomal protein P0, putative	XM_748214.1
AFUA_3G06620	4.46722	3.47924	0.00198843	0.0152209	dihydrofolate reductase	XM_749851.1
AFUA_5G06820	4.46323	59.71	0.000501616	0.000347514	hypothetical protein	XM_748858.1
AFUA_5G02040	4.45394	3.2899	1.33922e-05	0.000357692	extracellular lipase, putative	XM_743045.1
AFUA_5G06960	4.4436	3.7793	4.90594e-05	2.54658e-05	conserved hypothetical protein	XM_748845.1
AFUA_4G04220	4.43053	4.86342	0.000485284	0.000219307	conserved hypothetical protein	XM_741515.1
AFUA_8G00130	4.40958	4.18475	0.000637811	0.00275248	hypothetical protein	XM_742098.1
AFUA_5G09530	4.40639	11.5303	0.0035013	0.00127995	conserved hypothetical protein	XM_748593.1
AFUA_6G02460	4.39032	2.43495	0.0088953	0.00893975	glucosamine 6-phosphate acetyltransferase, putative	XM_742738.1
AFUA_8G00630	4.38589	5.32574	0.0314872	0.0054637	conserved hypothetical protein	XM_742049.1
AFUA_2G08550	4.37649	2.54924	5.88981e-05	0.00122586	peptidyl-prolyl cis/trans isomerase	XM_750096.2
AFUA_6G10640	4.37071	2.95882	0.00112366	0.00242985	hypothetical protein	XM_745859.1
AFUA_1G12310	4.35083	2.82205	0.0154651	0.0149866	GABA permease, putative	XM_747506.1
AFUA_7G06390	4.31996	0.444983	0.00391071	0.0349895	MFS maltose permease MalP	XM_743778.1
AFUA_8G00370	4.30535	3.49537	0.000598735	6.27345e-05	polyketide synthase, putative	XM_742074.1
AFUA_8G00140	4.30173	3.28865	0.030774	0.0197311	MFS transporter, putative	XM_742097.1
AFUA_5G06430	4.27762	2.66924	0.00723298	0.000516086	50S ribosomal subunit L7, putative	XM_748897.1
AFUA_6G07110	4.27695	2.90957	0.00423996	0.00857914	conserved hypothetical protein	XM_745511.1
AFUA_1G14440	4.2739	2.63532	0.000521303	0.00774287	cation diffusion facilitator 1	XM_747721.1
AFUA_5G01930	4.26879	2.38826	5.39509e-06	0.00174607	hypothetical protein	XM_743056.1
AFUA_3G12982	4.26644	15.8421	0.000264199	0.000369018	extracellular serine rich protein	XM_001481576.1
AFUA_2G16350	4.26253	7.08877	0.011057	3.64878e-05	thioesterase family protein	XM_750878.1
AFUA_2G00580	4.2611	15.0013	0.00345754	0.0018138	hypothetical protein	XM_744101.2
AFUA_3G10490	4.24975	3.21008	0.00236286	0.00535888	DNA damage response protein (Dap1), putative	XM_749477.1
AFUA_1G15910	4.2496	2.58812	0.00749983	0.0170896	C6 transcription factor RosA-like, putative	XM_747864.1
AFUA_2G14070	4.24136	4.15302	0.000365953	0.000323491	conserved hypothetical protein	XM_750647.1
AFUA_1G00170	4.232	7.80072	0.000445307	1.49142e-05	DUF614 domain protein	XM_744676.1
AFUA_6G06750	4.22857	2.72061	0.0011667	0.0296507	14-3-3 family protein	XM_745475.1
AFUA_3G12720	4.20813	3.81898	0.00179312	0.000899207	sugar transporter-like protein	XM_749256.1
AFUA_2G12500	4.20531	6.04034	0.00033043	2.54548e-05	MFS multidrug transporter, putative	XM_750489.1
AFUA_6G08830	4.20047	2.19059	0.00640931	0.0116553	2-oxoisovalerate dehydrogenase complex alpha subunit, putative	XM_745679.1
AFUA_3G09110	4.19139	2.52146	0.000560241	0.0207193	conserved hypothetical protein	XM_749614.1
AFUA_6G04590	4.17743	2.48156	0.00113655	0.00012507	pre-rRNA processing protein, putative	XM_742526.1
AFUA_1G10130	4.17063	4.60614	0.0229258	0.0307438	adenosylhomocysteinase	XM_747286.1
AFUA_2G16730	4.1625	3.97301	0.00127125	0.00013115	peroxisome biosynthesis protein (PAS10/Peroxin-12), putative	XM_750917.1
AFUA_8G01770	4.16139	0.340168	0.00213487	0.0329843	conserved hypothetical protein	XM_741936.1
AFUA_5G02850	4.15901	2.79599	0.00257332	0.0221199	conserved hypothetical protein	XM_742965.2
AFUA_4G04270	4.14936	3.53008	3.14906e-05	0.000909353	thymidylate synthase	XM_741519.1
AFUA_3G07520	4.14699	11.9252	0.0073269	0.000142536	exo-beta-1,3-glucanase, putative	XM_749766.1
AFUA_5G07680	4.13434	2.44146	0.00351179	0.00385474	conserved hypothetical protein	XM_748774.1
AFUA_4G03650	4.11836	2.7781	0.00192323	0.00190952	ribosome associated DnaJ chaperone Zuotin, putative	XM_741459.1
AFUA_1G10410	4.11066	3.97837	0.00839172	0.00129983	DNA repair protein RAD51, putative	XM_747314.1
AFUA_1G09850	4.1103	2.54713	0.000104856	0.00648785	37S ribosomal protein S11, putative	XM_747259.1
AFUA_1G11940	4.10846	3.86657	0.000312643	3.74653e-05	50S ribosomal subunit protein L15	XM_747467.1
AFUA_3G03600	4.10621	29.7536	0.021074	0.000383444	carboxylesterase, putative	XM_743587.1
AFUA_3G14600	4.10517	4.26385	0.00739349	0.00553769	fungal specific transcription factor, putative	XM_749073.1
AFUA_5G01440	4.09598	3.12367	1.62896e-06	9.90984e-06	allergen, putative	XM_743105.1
AFUA_2G09110	4.09194	2.25159	0.00902956	0.00345843	phenylalanine ammonia-lyase	XM_750152.1
AFUA_2G09060	4.08678	3.75095	0.000235193	0.000239454	DNA replication licensing factor Mcm4, putative	XM_750146.1
AFUA_7G08520	4.08273	3.5299	0.0246964	0.00645623	hypothetical protein	XM_743670.1
AFUA_2G17990	4.07591	3.08773	0.003047	3.44936e-05	dimethylallyl tryptophan synthase FgaPT1	XM_751043.1
AFUA_8G04300	4.06689	3.32119	0.000469392	0.00907601	C2H2 finger domain protein, putative	XM_742144.1
AFUA_6G02720	4.05371	2.13503	0.00296539	0.0184259	FMN dependent dehydrogenase, putative	XM_742712.2
AFUA_3G09120	4.05185	2.75445	0.00148651	0.00722373	hypothetical protein	XM_749613.1
AFUA_1G12840	4.04803	3.58891	0.0184914	0.0019281	nitrite reductase NiiA	XM_747561.1
AFUA_3G00730	4.04213	5.32328	0.00150374	0.0104737	conserved hypothetical protein	XM_743301.1
AFUA_1G06940	4.04038	2.52314	0.00599252	0.00127255	chorismate synthase	XM_745350.1
AFUA_4G12890	4.03172	3.88854	0.021887	0.00294929	conserved hypothetical protein	XM_746450.2
AFUA_2G13880	4.02568	2.75294	0.000359608	0.00406324	SH3 domain protein	XM_750628.1
AFUA_3G07490	4.02533	3.83539	0.00053904	0.00468114	conserved hypothetical protein	XM_749768.2
AFUA_3G13410	4.02399	3.00109	0.00826077	0.00266099	conserved hypothetical protein	XM_749188.1
AFUA_5G03640	4.02053	2.64132	0.000351582	0.00112031	mitochondrial export translocase Oxa1, putative	XM_742887.1
AFUA_7G06650	4.01987	2.10407	0.000142207	0.00214408	alpha/beta hydrolase, putative	XM_743753.1
AFUA_4G09670	4.00315	2.57591	0.000241674	0.00582324	conserved hypothetical protein	XM_746766.1
AFUA_4G13190	3.98037	2.89682	0.0002115	0.000109938	endosomal cargo receptor (Erv25), putative	XM_746419.1
AFUA_4G08970	3.97176	3.0665	0.00675805	0.000912464	PAP2 domain protein	XM_746835.2
AFUA_5G03810	3.96596	2.27533	0.00796257	0.0467494	hypothetical protein	XM_742870.1
AFUA_7G03830	3.96381	2.43064	0.000775915	0.0201266	DNA repair protein Rad7, protein	XM_744032.1
AFUA_7G05920	3.9575	2.9755	0.00231377	0.00622682	stearic acid desaturase (SdeA), putative	XM_743825.1
AFUA_1G13650	3.94736	6.45667	0.00107737	2.74163e-05	hypothetical protein	XM_747642.1
AFUA_3G01200	3.94357	0.331162	0.0171602	0.0116592	integral membrane protein Pth11-like, putative	XM_743348.2
AFUA_5G11190	3.93942	3.64837	0.000181091	0.000309049	conserved hypothetical protein	XM_748436.1
AFUA_5G11120	3.93393	2.05313	0.00699651	0.00288644	DNA-directed RNA polymerases i, ii, and iii 145 kDa polypeptide	XM_748443.1
AFUA_5G09420	3.927	2.85204	0.0382666	0.000192345	clock controled protein (Ccg-8), putative	XM_748604.1
AFUA_2G04110	3.92385	5.15823	0.000270297	0.00012075	ENTH domain protein	XM_744450.1
AFUA_6G12330	3.92128	5.32827	0.010608	0.000396435	WD domain protein	XM_746018.1
AFUA_6G04050	3.90934	5.16057	0.00150992	0.000364496	cell cycle control protein Cdc123	XM_742579.1
AFUA_1G06450	3.9071	4.98063	0.0374923	0.000628367	3-beta hydroxysteroid dehydrogenase/isomerase family protein, putative	XM_745301.1
AFUA_7G03740	3.89486	2.16073	0.000536068	0.00793291	14-alpha sterol demethylase Cyp51B	XM_744041.1
AFUA_3G12890	3.8393	2.18594	0.0334371	0.0112242	C6 transcription factor GliZ-like, putative	XM_749239.1
AFUA_2G05930	3.88683	3.29773	0.0194211	0.000378482	small nucleolar ribonucleoprotein complex subunit, putative	XM_744629.1
AFUA_6G08910	3.8858	2.20732	0.000445177	0.00503561	tRNA methyltransferase, putative	XM_745687.1
AFUA_4G03630	3.87665	2.02827	0.00489341	0.0113167	sterol 24-c-methyltransferase, putative	XM_741457.1
AFUA_4G11750	3.87017	2.44051	0.000356748	0.0102959	conserved hypothetical protein	XM_746562.2
AFUA_8G06200	3.86756	5.57332	0.0436216	0.00175389	conserved hypothetical protein	XM_742328.2
AFUA_5G09600	3.86666	3.39443	3.91545e-05	0.000226447	2-nitropropane dioxygenase family oxidoreductase, putative	XM_748586.1
AFUA_4G01280	3.86414	3.09204	0.0087658	0.0483445	hypothetical protein	XM_741237.1
AFUA_2G15500	3.8635	2.66501	0.0166409	0.00939893	small nuclear ribonucleoprotein SmF, putative	XM_750792.2
AFUA_1G02900	3.85503	3.77649	0.000253239	0.000525088	pyridoxal kinase, putative	XM_744947.1
AFUA_3G14520	3.84314	3.72201	0.0034808	0.000161831	enoyl-CoA hydratase/isomerase family protein	XM_749081.1
AFUA_7G01900	3.84067	3.03508	0.0188942	0.0316781	TOM core complex subunit Tom6, putative	XM_741649.1
AFUA_5G02950	3.83842	3.31213	0.00384844	0.0135273	conserved hypothetical protein	XM_742955.1
AFUA_4G13770	3.83491	5.88716	0.0166168	0.000217179	glycosyl hydrolase, putative	XM_746361.1
AFUA_4G11620	3.82329	2.20562	0.000331827	0.00317339	GINS complex subunit Psf3, putative	XM_746575.2
AFUA_2G01720	3.82197	2.98454	0.00380935	0.00144477	conserved hypothetical protein	XM_744214.1
AFUA_7G00970	3.8213	2.31727	0.00835771	0.000566125	GPI anchored serine-threonine rich protein	XM_741740.1
AFUA_4G05930	3.81101	4.49296	2.39642e-05	0.000367618	conserved hypothetical protein	XM_747138.2
AFUA_3G10260	3.80866	2.76829	0.00080043	0.00500298	DASH complex subunit Duo1, putative	XM_001481572.1
AFUA_1G15380	3.8051	5.41838	0.0184127	0.0147153	conserved hypothetical protein	XM_747813.1
AFUA_6G10300	3.80419	2.64043	0.000218322	0.000505184	thioredoxin, putative	XM_745825.1
AFUA_1G02110	3.80393	2.39941	5.06847e-05	0.000447713	Phe-inhibited DAHP synthase AroG	XM_744868.2
AFUA_3G07640	3.80113	2.86198	0.000326991	0.0219118	plasma membrane H+-ATPase Pma1	XM_749754.1
AFUA_6G03580	3.80094	3.00809	0.00283818	0.000516625	mRNA-nucleus export ATPase (Elf1), putative	XM_742626.1
AFUA_5G06530	3.79492	3.02585	0.0100703	0.0185956	CDP-diacylglycerol-glycerol-3-phosphate 3-phosphatidyltransferase	XM_748887.1
AFUA_6G04690	3.79471	3.34894	0.00404553	9.95845e-05	conserved hypothetical protein	XM_742516.1
AFUA_8G05630	3.77633	2.12717	1.35233e-05	0.000741857	chitin synthase F	XM_742271.1
AFUA_1G10450	3.77073	3.48052	0.00696448	0.0145721	conserved hypothetical protein	XM_747318.2
AFUA_1G11470	3.76568	3.62207	0.0188054	0.0107747	endosomal cargo receptor (P24), putative	XM_747419.1
AFUA_2G09650	3.76108	3.4483	0.00108574	0.00132402	aspartate transaminase, putative	XM_750205.1
AFUA_8G04470	3.74973	7.24691	0.011719	0.00150024	MFS transporter, putative	XM_742161.1
AFUA_1G11220	3.74679	4.3366	0.00128073	0.00114434	GPI anchored protein, putative	XM_747394.1
AFUA_3G07280	3.74267	4.52208	0.00711124	0.00077707	conserved hypothetical protein	XM_749787.1
AFUA_6G12710	3.73615	2.52607	0.00662768	0.0195278	ubiquitin C-terminal hydrolase Ubp8, putative	XM_746056.2
AFUA_2G14790	3.73593	2.99264	0.00455596	0.000145232	conserved hypothetical protein	XM_750718.1
AFUA_6G13340	3.73561	2.59973	0.00503968	0.0115675	mismatch-specific thymine-DNA glycosylase, putative	XM_001481423.1
AFUA_2G08180	3.7351	12.7345	0.00772389	0.000403131	flotillin domain protein	XM_750060.1
AFUA_5G13920	3.72993	3.28071	0.00900244	9.11953e-05	Hsp90 binding co-chaperone (Sba1), putative	XM_748171.1
AFUA_2G01130	3.72869	4.48437	0.0160005	0.00430149	ubiquitin conjugating enzyme (UbcJ), putative	XM_744156.1
AFUA_2G05040	3.72844	2.3073	7.16474e-05	0.000526141	glycerol:H+ symporter (Gup1), putative	XM_744542.1
AFUA_5G01830	3.70973	2.42155	0.00934181	0.0247912	extracellular endoglucanase, putative	XM_743066.1
AFUA_1G01790	3.7088	5.49185	0.000388	0.000144231	conserved hypothetical protein	XM_744836.1
AFUA_4G12110	3.70796	2.29546	0.000401319	0.0013857	TPR domain protein	XM_746527.1
AFUA_3G05860	3.70218	2.25826	0.0002549	0.0215964	exosome complex exonuclease Rrp4, putative	XM_749925.1
AFUA_8G02450	3.69662	0.319484	0.000254498	0.0229576	conserved hypothetical protein	XM_741868.1
AFUA_1G02930	3.6962	3.31962	0.000848309	0.00519914	calmodulin, putative	XM_744950.1
AFUA_2G03670	3.69512	3.18289	0.00236809	0.0173136	hypothetical protein	XM_744406.1
AFUA_1G10060	3.69168	2.8969	0.0174649	0.012383	conserved hypothetical protein	XM_747279.1
AFUA_3G07610	3.69026	2.13534	0.000353035	0.0470945	conserved hypothetical protein	XM_749757.1
AFUA_6G01900	3.68334	2.58954	0.00947442	0.000902802	flavin-binding monooxygenase-like protein	XM_742795.1
AFUA_1G01720	3.68316	2.42189	3.05492e-05	0.000249723	protein kinase and ribonuclease Ire1, putative	XM_744829.1
AFUA_4G10050	3.68132	2.30941	3.08693e-05	6.99135e-05	calmodulin	XM_746728.2
AFUA_7G00380	3.67807	6.31676	2.83196e-05	0.00140436	GNAT family acetyltransferase, putative	XM_741798.1
AFUA_2G14850	3.66424	6.21456	0.00787548	0.000100704	enoyl-CoA hydratase/isomerase family protein	XM_750724.1
AFUA_3G11030	3.64995	3.45535	0.00625398	0.00047889	histone chaperone ASF1, putative	XM_749423.1
AFUA_1G06260	3.64158	2.89139	0.0202524	0.0226784	PHD finger domain protein, putative	XM_745282.2
AFUA_4G04310	3.63716	3.24074	0.00198843	0.0053028	AP-2 adaptor complex subunit alpha, putative	XM_741523.1
AFUA_2G15390	3.63617	4.16975	0.0163675	0.00483806	FluG family protein	XM_750781.1
AFUA_3G04000	3.63541	4.08427	0.00288407	0.00738429	MFS transporter, putative	XM_743627.1
AFUA_1G00750	3.63088	2.2876	0.0014498	0.0404669	conserved hypothetical protein	XM_744734.1
AFUA_6G13100	3.63032	3.88498	0.0125195	0.00250461	magnesium dependent phosphatase, putative	XM_746094.1
AFUA_2G18030	3.61554	3.63345	0.00309727	9.51015e-05	catalase Cat	XM_751047.1
AFUA_4G08760	3.61183	3.73524	1.467e-05	0.000461705	phospho-2-dehydro-3-deoxyheptonate aldolase, class II	XM_746855.1
AFUA_4G09550	3.60231	2.34871	0.000712334	0.000310935	conserved hypothetical protein	XM_746777.2
AFUA_6G10610	3.60224	2.42308	0.000192578	0.00179202	ribose 5-phosphate isomerase A	XM_745856.1
AFUA_6G10100	3.59849	2.47608	0.00148163	6.75441e-05	MFS monocarboxylate transporter, putative	XM_745806.1
AFUA_4G09500	3.58438	2.51282	0.000597495	0.000116366	pfkB family carbohydrate kinase superfamily	XM_746782.1
AFUA_2G17970	3.58274	7.51079	0.00186722	0.000391513	ergot alkaloid biosynthetic protein A	XM_751041.1
AFUA_1G10220	3.58165	2.08793	0.000618004	0.00311092	conserved hypothetical protein	XM_747295.1
AFUA_3G13580	3.56908	2.01448	0.00916759	0.00795446	dynamin GTPase, putative	XM_749173.1
AFUA_1G13160	3.56651	3.34523	0.000912261	0.00269015	geranylgeranyl diphosphate synthase	XM_747593.1
AFUA_2G10920	3.56437	2.57327	0.0177064	0.0129501	enoyl-CoA hydratase/isomerase family protein	XM_750332.1
AFUA_3G12970	3.56218	0.465809	0.000343893	0.013876	DUF580 domain protein Pns1, putative	XM_749231.1
AFUA_4G07250	3.55546	2.05665	0.000533145	0.000550895	37S ribosomal protein Rsm25	XM_747008.1
AFUA_4G04740	3.54973	4.38343	0.0010763	2.69641e-05	Ran exchange factor Prp20/Pim1, putative	XM_741567.1
AFUA_1G01920	3.54675	7.66562	0.000446693	0.000102871	plasma membrane protein Pth11-like, putative	XM_744849.1
AFUA_4G06990	3.54014	2.03554	0.00561463	0.00096328	amino acid transporter, putative	XM_747034.1
AFUA_6G00390	3.52407	2.58865	0.00545683	0.0258486	aminotransferase, putative	XM_726423.1
AFUA_3G09910	3.52286	2.72262	0.00208793	0.0186239	phosphatidylinositol transporter, putative	XM_749535.1
AFUA_2G17300	3.51718	9.02198	0.00728506	0.00012964	glutathione S-transferase	XM_750971.2
AFUA_3G13270	3.51085	3.30659	0.000684507	0.000216699	phosphatidate cytidylyltransferase, putative	XM_749202.1
AFUA_5G11410	3.49863	4.31863	0.0185449	0.0162112	polysaccharide deacetylase (NodB), putative	XM_748415.1
AFUA_5G06930	3.49073	2.84789	0.00711379	0.0375852	conserved hypothetical protein	XM_748847.1
AFUA_4G01580	3.48827	7.20592	0.00560056	4.04694e-05	ankyrin repeat protein	XM_741206.1
AFUA_3G07220	3.47959	3.9327	0.0153966	0.0164216	conserved hypothetical protein	XM_749792.1
AFUA_1G05150	3.47874	2.16387	0.00023865	0.000903	C2H2 transcription factor (TFIIIA), putative	XM_745171.1
AFUA_2G14780	3.47778	2.91363	0.0110305	0.000123508	conserved hypothetical protein	XM_750717.1
AFUA_5G08830	3.46759	2.36424	0.0038414	0.000611364	Woronin body protein HexA, putative	XM_748661.2
AFUA_3G07020	3.46059	2.3907	0.0246842	0.00464465	annexin ANXC4	XM_749810.1
AFUA_1G16560	3.45929	42.4545	0.0274335	1.98513e-06	MIF domain protein	XM_747930.1
AFUA_5G09580	3.45703	7.08786	0.0114706	7.99772e-06	conidial hydrophobin Hyp1/RodA	XM_748588.1
AFUA_3G01150	3.45642	5.02695	0.00293311	0.000337532	GPI anchored cell wall protein, putative	XM_743343.1
AFUA_4G12730	3.45228	2.42055	0.00141064	0.0104204	Phosphoserine phosphatase, putative	XM_746466.1
AFUA_3G06570	3.45039	2.84202	0.0022607	0.00204843	hypothetical protein	XM_749856.2
AFUA_4G00970	3.44837	5.42485	0.000119447	0.00244766	IMP-specific 5'-nucleotidase (Isn1), putative	XM_741267.1
AFUA_4G09000	3.44616	2.20291	0.00529881	0.0127291	60S ribosomal protein L25, putative	XM_746832.1
AFUA_2G03890	3.44514	5.80272	0.00918049	0.0021376	Protein phosphatase 2C, putative	XM_744428.1
AFUA_1G13070	3.44329	2.77554	0.0143284	0.0115903	U3 small nucleolar ribonucleoprotein protein IMP4, putative	XM_747584.1
AFUA_1G04510	3.43756	5.22154	0.00642054	0.000533611	conserved hypothetical protein	XM_745106.2
AFUA_6G13530	3.43151	4.80071	0.00042549	0.00222771	UPF0023 family protein	XM_746136.1
AFUA_2G15670	3.43142	4.2262	0.0194009	7.48304e-05	conserved hypothetical protein	XM_750809.1
AFUA_1G13740	3.41078	2.39584	0.000628867	0.00180093	pentafunctional polypeptide (AroM), putative	XM_747651.1
AFUA_1G03630	3.41001	4.22864	0.00858924	0.000692153	GPI anchored serine-threonine rich protein	XM_745020.1
AFUA_5G10570	3.40391	3.43455	0.000223611	6.85651e-05	cofilin	XM_748494.1
AFUA_4G01120	3.39992	6.24736	0.00580904	0.000426402	hypothetical protein	XM_001481480.1
AFUA_1G14850	3.39129	3.30388	0.000985949	5.01889e-05	acyl-CoA dehydrogenase, putative	XM_747761.1
AFUA_1G14020	3.3856	2.50732	0.000399053	0.00160286	diphthine synthase, putative	XM_747679.1
AFUA_3G10700	3.38496	2.51733	0.000160427	0.000525016	Arp2/3 complex subunit Arc16, putative	XM_749456.1
AFUA_7G04590	3.38417	2.08826	0.00249218	0.0137827	telomerase reverse transcriptase, putative	XM_743958.2
AFUA_1G06240	3.36776	2.26512	4.4182e-06	0.00789821	riboflavin synthase, alpha subunit	XM_745280.1
AFUA_2G03830	3.36626	2.82191	0.003195	0.0274067	allergen Asp F4	XM_744422.1
AFUA_5G12920	3.35909	3.15702	0.0104433	0.00549045	iron-regulated transporter, putative	XM_748268.1
AFUA_3G08850	3.35745	3.18277	0.0191893	0.0063238	FAD dependent sulfhydryl oxidase Erv1, putative	XM_749638.1
AFUA_1G12110	3.35189	2.28185	0.00724992	0.0456167	NADH-ubiquinone oxidoreductase 14 kDa subunit, putative	XM_747486.1
AFUA_3G09880	3.34082	2.36535	0.000819207	0.00534028	exosome complex exonuclease Rrp6, putative	XM_749538.1
AFUA_4G12740	3.33239	2.31137	0.00109413	0.00566623	tRNA (adenine-N(1)-)-methyltransferase	XM_746465.1
AFUA_6G10330	3.33108	2.04757	0.00428342	0.00608291	GTP binding protein (SPG1), putative	XM_745828.1
AFUA_4G13450	3.32484	2.11166	0.00110159	0.000776631	RNA methyltransferase, TrmH family family	XM_746393.1
AFUA_3G01600	3.3182	2.6211	1.88267e-05	0.00033887	salicylate hydroxylase, putative	XM_743388.2
AFUA_4G11500	3.31748	4.20041	0.000730676	0.000451916	3-ketosteroid reductase	XM_746587.1
AFUA_1G06350	3.31539	8.66117	0.0229554	0.000116559	pathogenesis associated protein Cap20, putative	XM_745291.1
AFUA_2G11670	3.31323	2.55728	0.0469599	0.0141149	conserved hypothetical protein	XM_750406.1
AFUA_4G03110	3.30645	14.8755	0.00662218	0.0010196	MFS monosaccharide transporter, putative	XM_741404.1
AFUA_5G00640	3.30507	2.29849	0.0028248	0.00825209	peroxisomal dehydratase, putative	XM_743182.1
AFUA_1G05390	3.29379	2.39135	0.000102905	0.00707589	mitochondrial ADP,ATP carrier protein (Ant), putative	XM_745195.1
AFUA_7G04230	3.29332	2.17018	0.00727501	0.016021	conserved hypothetical protein	XM_001481374.1
AFUA_2G14230	3.28117	5.69132	0.0162377	0.000355064	MFS transporter, putative	XM_750663.1
AFUA_2G08320	3.27481	2.27938	0.00394904	0.000898854	U3 small nucleolar ribonucleoprotein subunit (Imp3), putative	XM_750073.1
AFUA_6G04800	3.27423	5.24389	0.000219013	0.00107504	lysine decarboxylase-like protein	XM_742505.1
AFUA_4G07020	3.2709	2.14418	0.0104504	0.03707	mitochondrial cytochrome b2-like, putative	XM_747031.1
AFUA_3G06300	3.26762	3.11543	0.0254578	0.00468281	Rho GTPase Rac, putative	XM_749883.1
AFUA_6G14460	3.26726	2.79116	1.40472e-05	0.000526995	haloalkanoic acid dehalogenase, putative	XM_746227.1
AFUA_3G08690	3.26544	2.27022	0.0034114	0.018869	conserved hypothetical protein	XM_749653.1
AFUA_1G12560	3.26445	18.6	0.0166044	0.0428946	endoglucanase, putative	XM_747533.1
AFUA_4G06820	3.2598	4.29004	0.00310886	0.00350739	GPI-anchored cell wall organization protein Ecm33	XM_747051.1
AFUA_5G07250	3.25864	6.9796	0.000610685	0.0452243	DUF300 domain protein, putative	XM_748816.1
AFUA_4G00590	3.25373	2.47402	0.00015652	0.000860721	monooxygenase, putative	XM_741304.1
AFUA_2G05650	3.24605	2.87759	0.00936683	0.00255803	cytoplasmic asparaginyl-tRNA synthetase, putative	XM_744601.1
AFUA_1G10910	3.24601	3.59666	0.000900053	6.88227e-06	tubulin beta, putative	XM_747363.1
AFUA_1G05530	3.23984	3.87186	0.0140381	0.00429561	uridine nucleosidase Urh1, putative	XM_745209.1
AFUA_1G06710	3.22908	2.99822	6.09691e-06	0.00292492	t-complex protein 1, eta subunit, putative	XM_745327.2
AFUA_2G10520	3.21342	2.36314	8.83852e-05	0.0252688	urate oxydase UaZ	XM_750292.1
AFUA_5G04390	3.20289	2.66865	0.000282791	0.00132473	cytokinesis regulator (Byr4), putative	XM_742811.1
AFUA_3G01240	3.20108	2.58803	0.00190458	0.030305	hypothetical protein	XM_743352.1
AFUA_5G13030	3.19755	2.99533	0.000205968	0.00312747	Apc13 domain protein	XM_748258.1
AFUA_2G15880	3.19108	3.18364	0.00470076	0.00403968	mitotic spindle checkpoint protein (Mad2B), putative	XM_750830.1
AFUA_4G14300	3.19089	2.35391	0.0127419	0.0066268	dynamin family GTPase, putative	XM_746309.1
AFUA_3G07960	3.18792	50.627	0.0225331	7.14164e-05	alpha-ketoglutarate-dependent taurine dioxygenase	XM_749725.2
AFUA_1G12440	3.1846	5.63022	0.000613554	8.52738e-06	isoflavone reductase family protein CipA, putative	XM_747520.1
AFUA_2G11360	3.17918	2.36088	0.00994277	0.0400608	bifunctional fatty acid transporter/acyl-CoA synthetase (FAT1), putative	XM_750376.1
AFUA_4G13260	3.16869	2.47549	0.000289195	0.000198372	conserved hypothetical protein	XM_746412.1
AFUA_3G12120	3.16519	2.95417	0.0180308	0.000240378	fatty acid oxygenase PpoC, putative	XM_749316.2
AFUA_2G16360	3.16183	2.03652	0.000870618	0.0011505	DRAP deaminase (Rib2), putative	XM_750879.1
AFUA_7G04700	3.15287	45.3143	0.000677167	1.96713e-05	conserved hypothetical portein	XM_743947.1
AFUA_1G16760	3.14997	25.4813	0.0187458	0.00138393	acetyltransferase, GNAT family family	XM_747951.2
AFUA_4G00400	3.14397	4.09305	0.00554833	0.00278234	O-methyltransferase, putative	XM_741323.1
AFUA_5G11380	3.13626	2.53073	6.78356e-06	2.38415e-05	rho-gdp dissociation inhibitor	XM_748418.1
AFUA_7G04720	3.12914	3.83393	0.0230909	0.00107968	alpha-1,2-mannosidase, putative	XM_743945.1
AFUA_6G13400	3.12873	4.59596	0.00245139	0.000453401	arsenate reductase (Arc2), putative	XM_746123.1
AFUA_5G12350	3.1176	2.38622	0.00280275	0.0115114	ribonucleotide reductase small subunit RnrA, putative	XM_748324.1
AFUA_8G04000	3.11262	3.0638	0.000120943	0.000511246	acetyl-CoA acetyltransferase, putative	XM_742114.1
AFUA_4G04810	3.10947	2.0026	0.000127819	0.00343526	Rab GTPase SrgA, putative	XM_741574.1
AFUA_2G14620	3.10527	2.78647	0.000410966	1.66928e-05	conserved hypothetical protein	XM_750701.1
AFUA_7G02300	3.09885	2.32438	0.0128815	0.000977837	conserved hypothetical protein	XM_741609.1
AFUA_8G00920	3.0971	2.17392	0.00064646	0.00432521	UDP-glucose dehydrogenase Ugd1, putative	XM_742021.1
AFUA_1G15780	3.09469	2.8573	0.00188458	0.000130905	3-isopropylmalate dehydrogenase Leu2A	XM_747851.1
AFUA_6G13280	3.08969	3.51059	2.10961e-05	0.000302827	lipid transfer protein, putative	XM_746111.1
AFUA_2G05910	3.08802	2.39907	0.000479063	0.00465654	hexokinase Kxk, putative	XM_744627.1
AFUA_7G05890	3.08514	3.36259	0.0383061	0.0203878	conserved hypothetical protein	XM_743828.1
AFUA_7G04330	3.07994	2.69635	0.0103035	0.011919	Ste20-like serine/threonine protein kinase, putative	XM_743983.1
AFUA_1G11700	3.07972	2.0145	0.00169132	0.00407207	conserved hypothetical protein	XM_747443.1
AFUA_5G04250	3.0794	3.00735	0.00283144	0.0103127	homocysteine synthase CysD	XM_742825.1
AFUA_3G14400	3.07707	5.9612	0.00170268	0.000389693	hypothetical protein	XM_749093.1
AFUA_2G01620	3.07638	2.03305	0.0051096	0.010536	conserved hypothetical protein	XM_744204.1
AFUA_7G05220	3.07232	4.90722	0.00969005	0.000232025	mitochondrial carrier protein, putative	XM_743894.1
AFUA_6G04890	3.0676	3.06518	0.0210011	0.0099088	CaaX prenyl proteinase Rce1	XM_742496.1
AFUA_1G11040	3.06025	3.50917	0.000395272	1.35109e-05	conserved hypothetical protein	XM_747376.1
AFUA_3G09340	3.05923	3.09739	0.000965772	0.000799595	PDCD2_C domain protein, putative	XM_749592.1
AFUA_5G13830	3.05011	11.7761	0.00101326	0.000397451	alpha-galactosidase, putative	XM_748178.1
AFUA_1G14560	3.04848	2.38415	0.0373164	0.03657	mannosidase MsdS	XM_747732.1
AFUA_6G02970	3.03643	2.12209	0.00784755	0.00841482	UPF0041 domain protein	XM_742686.1
AFUA_1G06780	3.03591	2.45143	0.00516831	0.00932893	CBS and PB1 domain protein	XM_745334.1
AFUA_5G01650	3.03003	2.73022	0.000806437	0.000326476	bZIP transcription factor JlbA/IDI-4	XM_743084.1
AFUA_3G07390	3.02986	14.65	0.00159575	2.65962e-05	conserved hypothetical protein	XM_749777.1
AFUA_5G03800	3.02906	14.3792	0.00980646	0.0216034	high-affinity iron transporter FtrA	XM_742871.2
AFUA_3G09590	3.01419	2.74247	0.000399909	0.00341176	t-complex protein 1, zeta subunit, putative	XM_749567.1
AFUA_5G12140	2.99657	2.60481	0.00198897	0.0115139	integral membrane protein, putative	XM_748344.1
AFUA_1G02610	2.99081	2.07018	0.00520297	7.90117e-05	rRNA processing protein, putative	XM_744918.2
AFUA_3G06290	2.98848	2.10564	0.036011	0.0412214	C6 transcription factor, putative	XM_749884.1
AFUA_3G11350	2.98768	2.21319	0.00609649	0.00438131	arsenite translocating ATPase ArsA, putative	XM_749391.2
AFUA_1G01390	2.9836	2.62433	0.0109031	0.00796788	hypothetical protein	XM_744796.1
AFUA_5G08120	2.97908	14.7509	0.00620885	0.000199109	arginine biosynthesis bifunctional protein ArgJ	XM_748731.1
AFUA_6G11290	2.97881	3.95595	0.00138004	0.00774084	conserved hypothetical protein	XM_745920.1
AFUA_6G14640	2.97732	2.02844	0.00527021	0.0233416	MFS toxin transporter, putative	XM_746245.1
AFUA_5G11530	2.97302	3.10302	0.04999	0.0114959	hypothetical protein	XM_748404.1
AFUA_4G11160	2.97017	3.33044	0.00010392	4.47158e-05	cell division control protein Cdc31, putative	XM_746620.1
AFUA_6G11340	2.96966	2.48134	0.000184972	0.000752646	peroxisomal AMP binding enzyme, putative	XM_745925.1
AFUA_2G11630	2.96734	5.77349	0.0180786	0.000272813	pheromone P-factor (Map2), putative	XM_750402.1
AFUA_4G14530	2.9673	5.83736	0.000740274	5.13473e-05	glutathione S-transferase Ure2-like, putative	XM_746287.1
AFUA_6G07970	2.96327	2.28669	0.00104011	0.048901	calpain-like protein	XM_745595.1
AFUA_6G04730	2.96243	2.4355	0.00546835	0.0105439	bifunctional purine biosynthetic protein Ade1, putative	XM_742512.1
AFUA_4G01210	2.95963	8.20147	0.000147751	0.000760786	hypothetical protein	XM_741244.2
AFUA_2G10150	2.95404	2.04444	0.000974455	0.0030645	peroxisome biosynthesis protein (PAS1/Peroxin-1), putative	XM_750255.1
AFUA_3G04250	2.94821	2.48061	1.19321e-05	0.00104644	inositol monophosphatase, putative	XM_743649.1
AFUA_2G11700	2.94464	2.03239	0.00260726	0.0478664	HIT domain protein	XM_750409.1
AFUA_5G07770	2.94449	2.23849	0.00372719	0.0116473	pentatricopeptide repeat protein	XM_748766.1
AFUA_1G01900	2.94253	13.8545	0.0301502	9.07971e-06	dienelactone hydrolase family protein	XM_744847.1
AFUA_7G06080	2.93724	3.15124	0.00141397	0.00141762	ubiE/COQ5 methyltransferase, putative	XM_743809.1
AFUA_4G02750	2.93529	21.3346	0.00766413	2.26326e-06	MFS monocarboxylate transporter, putative	XM_741368.1
AFUA_5G08620	2.93296	2.71326	0.00552508	0.000284325	Ser/Thr protein phosphatase family	XM_748682.1
AFUA_1G06370	2.93154	3.45779	0.000313011	0.00124483	ankyrin repeat protein	XM_745293.1
AFUA_4G09130	2.9294	2.02994	0.00031167	0.00398977	mannosyltransferase, putative	XM_746819.1
AFUA_4G07180	2.92841	3.4259	0.000387702	0.000414082	conserved hypothetical protein	XM_747015.1
AFUA_2G01530	2.9278	3.055	0.00122298	0.00490299	COPII-coated vesicle protein (Erv41), putative	XM_744196.1
AFUA_6G10090	2.91876	3.11999	0.000614181	9.05299e-05	D-isomer specific 2-hydroxyacid dehydrogenase family protein	XM_745805.1
AFUA_2G12880	2.91809	2.7474	0.0199184	0.00654496	pre-rRNA processing protein Tsr1, putative	XM_750526.1
AFUA_2G13130	2.9157	2.04529	0.00146648	0.0164901	3' exoribonuclease family protein (Rrp42), putative	XM_750552.1
AFUA_5G02290	2.90885	2.16802	0.00380857	0.00939349	potassium ion transporter (Trk1), putative	XM_743020.1
AFUA_1G13120	2.90828	3.01233	0.0412982	0.0134299	conserved hypothetical protein	XM_747589.1
AFUA_2G00740	2.90535	3.18819	0.0109337	0.00495665	conserved hypothetical protein	XM_744118.1
AFUA_7G08530	2.90441	2.13941	0.000542255	0.0199341	conserved hypothetical protein	XM_743669.1
AFUA_2G11680	2.90374	2.12569	0.00126028	0.0406156	HD family hydrolase, putative	XM_750407.1
AFUA_7G05680	2.9027	2.10081	0.00686323	0.00125479	siroheme synthase Met8, putative	XM_743848.1
AFUA_2G17320	2.90135	3.94067	0.0273705	0.00331249	conserved hypothetical protein	XM_750974.1
AFUA_3G10960	2.89659	3.57807	0.0122602	0.00830317	cell wall protein, putative	XM_749430.1
AFUA_7G04210	2.89417	2.3073	0.0130527	0.00462106	tropomyosin, putative	XM_743994.1
AFUA_3G14420	2.89218	2.14946	0.0015258	0.00713006	chitin synthase ChsG	XM_749091.1
AFUA_4G10410	2.89103	2.82492	0.00476877	0.00158915	aspartate aminotransferase, putative	XM_746692.1
AFUA_2G08300	2.88961	2.28192	0.00484007	0.00130193	DnaJ domain protein, putative	XM_750071.1
AFUA_4G07100	2.88441	2.17447	0.0118187	0.014372	nuclear envelope protein, putative	XM_747023.1
AFUA_7G03840	2.86972	2.25124	0.000441893	1.4846e-05	conserved hypothetical protein	XM_744031.1
AFUA_2G16760	2.8617	3.05447	0.00188324	0.00017335	conserved hypothetical protein	XM_750920.1
AFUA_4G10350	2.86012	2.09187	0.00439237	0.00726114	polyubiquitin UbiD/Ubi4, putative	XM_746698.1
AFUA_4G07630	2.85753	2.94501	0.000446624	0.000213239	microtubule associated protein (Ytm1), putative	XM_746969.1
AFUA_3G00720	2.85456	3.14233	0.000150004	0.0449166	DUF500 and UBA/TS-N domain protein	XM_743300.1
AFUA_2G01160	2.85319	2.0532	0.000222301	0.00612883	C-4 methylsterol oxidase, putative	XM_744159.1
AFUA_5G06070	2.85153	7.63788	0.00952584	0.00330677	ABC multidrug transporter Mdr1	XM_748932.1
AFUA_7G04220	2.84994	2.11133	0.000266422	0.0012645	protein required for cell viability Rrp17, putative	XM_743993.1
AFUA_1G06230	2.84475	3.34681	0.0219006	3.44946e-05	ribosome biogenesis protein Ssf2, putative	XM_745279.1
AFUA_5G10490	2.8358	8.98712	0.00184899	4.7466e-06	amidase, putative	XM_748501.1
AFUA_1G03420	2.83247	3.37779	0.018062	0.00695248	adenylate kinase 2	XM_744999.1
AFUA_8G05280	2.83196	4.60438	0.00275366	0.000146336	RNA interference and gene silencing protein (Qde2), putative	XM_742237.1
AFUA_3G01080	2.83182	0.47805	0.00131136	0.00290101	conserved hypothetical protein	XM_743336.1
AFUA_3G03630	2.83138	2.16927	0.00854031	0.0277996	conserved hypothetical protein	XM_743590.1
AFUA_2G07820	2.82134	3.11107	0.0245001	0.00373271	MOSC domain protein	XM_750024.1
AFUA_1G10570	2.81202	2.65152	0.0178261	0.0310463	glycerol-3-phosphate phosphatase (GppA), putative	XM_747330.1
AFUA_2G09890	2.81093	6.27339	0.0251667	9.91293e-05	NDT80 / PhoG like DNA-binding family protein	XM_750229.1
AFUA_6G13210	2.79601	2.61637	0.00168539	0.00728257	oxidoreductase, short-chain dehydrogenase/reductase family	XM_746105.1
AFUA_6G12900	2.79385	2.43187	0.000144601	0.000184907	mitochondrial carrier protein, putative	XM_746076.1
AFUA_6G04970	2.7932	3.16607	0.000441302	0.000447842	phosphoserine aminotransferase	XM_742488.1
AFUA_3G02290	2.79078	3.77027	0.0458351	0.0398608	arylsulfatase, putative	XM_743459.1
AFUA_1G02640	2.79017	2.39641	0.00152497	0.0175908	conserved hypothetical protein	XM_744921.1
AFUA_2G08720	2.78117	2.30604	0.00196999	0.0232372	trafficking protein particle complex subunit 2/Sedlin, putative	XM_750113.1
AFUA_6G07960	2.78018	2.48192	0.00946539	0.00305409	conserved hypothetical protein	XM_745594.1
AFUA_6G12580	2.7762	2.3704	0.00156361	0.00872331	anthranilate synthase component I, putative	XM_746043.1
AFUA_4G00930	2.77205	2.5413	8.48603e-05	0.000358539	CorA family metal ion transporter, putative	XM_741270.1
AFUA_3G12840	2.77073	2.31758	0.0016953	0.0148153	Signal peptidase I	XM_749244.1
AFUA_6G07870	2.76916	2.32662	0.000649162	0.000636295	mitochondrial GTPase (Miro-2), putative	XM_745585.1
AFUA_1G10230	2.7652	3.06077	0.0135804	0.00704435	C2H2 transcription factor (Egr2), putative	XM_747296.1
AFUA_6G03090	2.76434	4.18838	0.00200091	0.000535782	cytochrome P450 alkane hydroxylase, putative	XM_742674.1
AFUA_1G12540	2.76369	2.79895	0.00921716	0.00954169	TMEM1 family protein, putative	XM_747531.1
AFUA_5G13170	2.76047	3.94728	0.00779161	0.00103799	MATE efflux family protein subfamily, putative	XM_748244.1
AFUA_2G05340	2.75804	4.96787	0.00115896	0.000205855	1,3-beta-glucanosyltransferase, putative	XM_744571.1
AFUA_4G06080	2.75372	2.1998	0.000628782	0.0125899	MFS myo-inositol transporter, putative	XM_747123.1
AFUA_2G15080	2.75301	5.28148	0.00535134	5.43385e-05	Sybindin-like family protein	XM_750748.1
AFUA_2G15200	2.7517	2.71429	0.0142885	0.00292908	conserved hypothetical protein	XM_750762.1
AFUA_8G04500	2.74895	2.74557	0.0199527	0.0326908	mannosyltransferase PMTI	XM_742164.1
AFUA_2G09080	2.74502	2.13289	0.000659179	0.000875512	arginine N-methyltransferase (Rmt2), putative	XM_750149.1
AFUA_1G04315	2.73653	6.21546	0.000229243	0.000336475	integral membrane protein, putative	XM_745086.1
AFUA_2G00720	2.73235	2.6076	0.00265677	5.88952e-05	aldehyde dehydrogenase, putative	XM_744116.1
AFUA_6G13970	2.72495	0.384177	0.0136185	0.00183911	FAD-dependent monooxygenase (PaxM), putative	XM_746178.1
AFUA_7G05130	2.71839	2.49424	0.000236257	2.926e-05	O-methyltransferase	XM_743903.1
AFUA_3G07730	2.71836	3.68035	0.0137791	0.00155182	conserved hypothetical protein	XM_749745.1
AFUA_1G02720	2.71708	2.30419	0.00199379	0.000412526	conserved hypothetical protein	XM_744929.1
AFUA_2G11340	2.7158	2.19652	0.00405927	0.00331462	ML domain protein, putative	XM_750374.1
AFUA_6G14510	2.71576	0.241569	0.0105159	0.00256666	monooxygenase, putative	XM_746232.1
AFUA_1G10260	2.71208	4.3522	0.0375655	0.00343725	conserved hypothetical protein	XM_747299.1
AFUA_4G14740	2.70694	5.55701	0.00173169	0.00015527	serine/threonine protein kinase (Ark1), putative	XM_746266.1
AFUA_1G02550	2.70522	3.39578	0.00276516	0.00213343	tubulin alpha-1 subunit	XM_744912.1
AFUA_3G09850	2.70362	2.54368	0.00468694	0.00189576	DNA mismatch repair protein Msh2, putative	XM_749541.1
AFUA_4G12190	2.70191	3.30053	0.00653187	0.00269942	WD repeat-containing protein	XM_746519.1
AFUA_3G00910	2.70186	2.69692	0.00327648	0.00429903	alpha-1,3-glucan synthase Ags1	XM_743319.1
AFUA_4G07310	2.70071	3.04877	0.00264072	0.0127581	cytidylyltransferase family protein	XM_747002.1
AFUA_2G10650	2.69446	3.2464	0.00481309	0.000322158	enoyl-CoA hydratase	XM_750305.1
AFUA_4G07410	2.6916	2.72995	0.00361417	0.0205762	epoxide hydrolase, putative	XM_746992.1
AFUA_7G05140	2.68932	5.84603	0.000944111	1.03806e-05	class III chitinase, putative	XM_743902.1
AFUA_3G01180	2.68484	368.36	0.0363856	0.000329547	sarcosine oxidase, putative	XM_743346.1
AFUA_5G07540	2.67877	2.10285	0.000770242	0.00591955	conserved hypothetical protein	XM_748787.1
AFUA_4G10080	2.67575	2.36289	0.000118078	0.00811165	conserved hypothetical protein	XM_746725.2
AFUA_2G14940	2.65904	2.11757	0.000486984	0.00986528	conserved hypothetical protein	XM_750734.1
AFUA_6G03770	2.65515	2.6191	0.0212916	0.00317645	oxidoreductase (Msc7), putative	XM_742607.1
AFUA_2G10530	2.65357	2.75669	0.00521712	0.00207245	MFS transporter, putative	XM_750293.2
AFUA_6G06860	2.64569	2.17268	0.00338961	0.0145598	regulator of G protein signaling domain protein	XM_745486.1
AFUA_2G00970	2.63689	0.45301	0.00521257	0.000275887	alcohol dehydrogenase, zinc-containing, putative	XM_744140.1
AFUA_2G02190	2.63386	2.2128	0.00690682	0.000553659	RNA processing protein Grc3, putative	XM_001481597.1
AFUA_7G01220	2.62306	2.33557	0.00263509	0.0015111	farnesyl-diphosphate farnesyltransferase, putative	XM_741717.1
AFUA_7G01980	2.62171	3.52507	0.0136612	0.000306951	alcohol dehydrogenase, putative	XM_741641.1
AFUA_2G06290	2.61911	2.73647	0.0148603	0.00880011	nuclear division Rft1 protein, putative	XM_744665.1
AFUA_3G02000	2.61637	2.30937	0.000999834	0.004261	C6 transcription factor Ctf1B-like, putative	XM_743427.2
AFUA_3G14030	2.61578	21.215	0.00552471	0.0369917	extracellular phytase, putative	XM_749128.1
AFUA_3G03020	2.61331	4.29473	0.000172129	0.000422741	phosphoglucomutase, putative	XM_743531.1
AFUA_4G11740	2.61141	2.00547	0.0403146	0.00354995	conserved hypothetical protein	XM_746563.1
AFUA_1G05170	2.61	5.32601	0.000513953	0.00277416	MFS monocarboxylate transporter, putative	XM_745173.1
AFUA_4G06690	2.60889	3.1377	0.000414664	0.0028608	ribonucleotide reductase large subunit Rnr1, putative	XM_747064.1
AFUA_8G01010	2.60269	43.4684	0.0396375	0.0019226	thermophilic desulfurizing enzyme family protein	XM_742012.1
AFUA_2G03450	2.60118	9.67084	0.00183316	1.86862e-05	conserved hypothetical protein	XM_744387.1
AFUA_2G07800	2.59824	2.76509	0.0115706	0.0137517	GPI anchored protein, putative	XM_750021.2
AFUA_2G07840	2.59527	2.16558	0.000527737	0.00503695	competence/damage-inducible protein CinA, putative	XM_750026.1
AFUA_1G13230	2.59432	50.6349	0.0129946	0.000170643	conserved hypothetical protein	XM_747600.1
AFUA_1G16540	2.59396	3.24836	0.0198317	0.00139249	WD40 domain protein	XM_747926.2
AFUA_5G11340	2.59177	2.18833	0.0356716	0.00321447	translation initiation factor eIF-2B alpha subunit, putative	XM_748422.2
AFUA_6G10990	2.58962	2.00125	0.000116011	0.0224812	NADPH cytochrome P450 reductase (CprA), putative	XM_745892.1
AFUA_6G07860	2.58764	2.25913	0.00730084	0.0167219	catabolite repressor protein (CreC), putative	XM_745584.1
AFUA_4G04520	2.58239	3.3564	0.0217442	0.00637757	succinyl-CoA synthetase beta subunit, putative	XM_741545.1
AFUA_1G13680	2.57809	2.05972	0.0117259	0.000136361	conserved hypothetical protein	XM_747645.1
AFUA_2G08950	2.57218	2.30938	0.0175528	0.00567776	isochorismatase family hydrolase, putative	XM_750136.2
AFUA_1G13260	2.57015	2.60905	0.00421166	0.0110538	Coatomer subunit epsilon, putative	XM_747603.1
AFUA_4G12100	2.56912	2.06419	0.00152088	0.00206908	RWD domain protein (Gir2), putative	XM_746528.1
AFUA_2G09150	2.55367	3.51266	0.019406	0.00332452	adenosine deaminase	XM_750156.1
AFUA_6G03750	2.54542	2.19748	0.00841759	0.0240242	amidophosphoribosyltransferase	XM_742609.1
AFUA_6G13590	2.52984	4.49549	0.0165152	0.000813456	3-isopropylmalate dehydrogenase	XM_746142.1
AFUA_1G02950	2.52948	4.94379	0.00193714	0.00032389	RNA binding protein	XM_744952.2
AFUA_2G14930	2.52905	2.47985	0.00359162	0.00408722	alanine racemase	XM_750733.1
AFUA_1G12670	2.52789	2.49995	0.00186778	0.0203883	conserved hypothetical protein	XM_747544.1
AFUA_5G03880	2.52399	2.2383	0.0249073	0.00553797	signal recognition particle protein SRP54	XM_742864.1
AFUA_1G09810	2.52321	2.82078	0.000415127	0.00053109	PUA RNA binding domain protein, putative	XM_747255.1
AFUA_7G01520	2.51441	2.22552	0.0192923	0.00818671	BolA domain protein	XM_741687.1
AFUA_2G16040	2.51314	2.52688	0.000391277	0.000475641	rRNA biogenesis protein RRP5, putative	XM_750846.1
AFUA_3G09700	2.51239	2.22331	0.00367586	0.00352696	Sec23/Sec24 family protein	XM_749556.1
AFUA_2G08020	2.51123	0.352529	0.00263286	0.0103657	hypothetical protein	XM_750044.1
AFUA_8G00790	2.50845	4.08963	0.0144902	8.55988e-06	conserved hypothetical protein	XM_742033.2
AFUA_4G12920	2.50775	2.595	0.0232366	0.00744841	histidyl-tRNA synthetase, mitochondrial precursor	XM_746446.1
AFUA_1G10150	2.50434	11.4211	0.0180246	4.1239e-05	conserved hypothetical protein	XM_747288.1
AFUA_1G00560	2.50363	4.58361	0.0303101	0.00251863	Pfs domain protein	XM_744715.2
AFUA_1G05610	2.49641	2.00874	0.00579176	0.0490792	protein phosphotase 2a 65kd regulatory sububit	XM_745217.1
AFUA_5G08080	2.49294	2.62697	0.0161044	0.00418474	conserved hypothetical protein	XM_748735.1
AFUA_1G06610	2.4921	2.60072	0.00946939	0.00901544	NADH-quinone oxidoreductase, 23 kDa subunit, putative	XM_745317.1
AFUA_1G03060	2.49137	2.05275	0.00118957	0.00134914	F-actin capping protein beta subunit	XM_744963.1
AFUA_2G00680	2.48936	5.49917	0.00249421	0.000433288	glycosyl hydrolase, putative	XM_744112.1
AFUA_1G16750	2.48482	2.10968	0.00228647	0.00100693	mitochondrial cation transporter, putative	XM_747950.1
AFUA_6G13230	2.47591	2.40094	0.000444908	2.03254e-06	nitrilase family protein (Nit3), putative	XM_746107.1
AFUA_8G01400	2.47584	0.438892	0.0316989	0.00335027	mitochondrial carrier protein (Pet8), putative	XM_741973.1
AFUA_7G01370	2.47246	3.81479	0.0363327	0.00452181	thiosulfate sulfurtransferase, putative	XM_741702.1
AFUA_3G09800	2.4722	4.94891	0.0412613	0.000456419	class II aldolase/adducin domain protein	XM_749546.2
AFUA_4G11930	2.47073	2.5386	0.00811779	0.00967626	formamidopyrimidine-DNA glycosylase, putative	XM_746544.1
AFUA_3G00450	2.46816	4.44822	0.0255185	0.000633144	NmrA-like family protein	XM_743272.1
AFUA_4G08630	2.46803	13.2839	0.000782586	2.58745e-05	phytase	XM_746871.2
AFUA_4G07330	2.46287	2.56362	0.0127755	0.010162	ER associated DnaJ chaperone (Hlj1), putative	XM_747000.1
AFUA_3G14570	2.46261	6.95103	0.033571	0.00111412	histidine acid phosphatase, putative	XM_749076.1
AFUA_2G14630	2.45785	23.1625	0.0255407	0.00288208	cell wall glycosyl hydrolase YteR, putative	XM_750702.1
AFUA_4G10270	2.44956	2.04638	0.0136558	0.00725041	phosphatase-like protein (PTPLA), putative	XM_746706.2
AFUA_2G17600	2.44707	0.355085	0.0372322	0.000526028	conidial pigment polyketide synthase PksP/Alb1	XM_751002.1
AFUA_1G04560	2.44124	2.17219	0.0265329	0.00920695	urease Ure	XM_745111.1
AFUA_5G01880	2.43786	2.97624	0.0217462	0.00280869	conserved hypothetical protein	XM_743061.1
AFUA_5G02350	2.42685	4.81311	4.41522e-05	6.24365e-06	hydrolase, carbon-nitrogen family, putative	XM_743014.1
AFUA_2G05860	2.42475	3.20701	0.00773707	0.000907895	calcium/mangenease P-type ATPase, putative	XM_744622.1
AFUA_6G08390	2.41285	9.03085	0.0286081	0.0254492	conserved hypothetical protein	XM_745635.2
AFUA_3G11490	2.41082	3.40541	0.00583202	0.000194307	GABA permease, putative	XM_749377.2
AFUA_2G16300	2.40622	2.86629	0.00254313	0.00109305	dihydroxy acid dehydratase, putative	XM_750873.1
AFUA_3G10220	2.40481	3.06897	0.00331579	0.000638245	acid phosphatase, putative	XM_749504.2
AFUA_8G01870	2.40325	2.75063	0.0355116	0.00831771	hypothetical protein	XM_741926.1
AFUA_6G09820	2.40027	2.18833	0.00684517	0.00444451	vesicle-mediated transport protein Bfr2/Che-1, putative	XM_745778.1
AFUA_6G12760	2.4002	3.16511	0.000192224	0.00137271	GPI transamidase component (GAA1), putative	XM_746061.1
AFUA_4G07210	2.3836	3.35901	0.00206195	0.00214528	mitochondrial acetolactate synthase small subunit, putative	XM_747012.1
AFUA_4G03010	2.38056	2.83712	0.00500069	0.00808994	conserved hypothetical protein	XM_741394.1
AFUA_4G04030	2.37385	3.34007	0.00355289	0.000357251	histidinol-phosphatase	XM_741497.1
AFUA_2G00520	2.3672	2.89052	0.0185534	0.00062047	conserved hypothetical protein	XM_744095.1
AFUA_7G04500	2.35991	3.86894	0.0132618	0.000521609	ATP phosphoribosyltransferase His1, putative	XM_743967.1
AFUA_4G00520	2.35827	6.84029	0.00955089	3.13222e-05	conserved hypothetical protein	XM_741311.1
AFUA_3G00560	2.35233	21.5305	0.00853407	0.00032115	conserved hypothetical protein	XM_743283.1
AFUA_1G04780	2.35198	3.02688	0.00210719	0.00338963	peroxisomal ABC transporter (PXA1), putative	XM_745134.1
AFUA_4G06800	2.3505	2.29997	0.0315737	0.0132468	DNA-3-methyladenine glycosylase, putative	XM_747053.1
AFUA_6G11390	2.34915	0.180523	0.00103913	0.00254525	1,3-beta-glucanosyltransferase Gel2	XM_745929.1
AFUA_6G05310	2.34272	2.01241	0.000301055	0.00437318	nucleolus protein required for cell viability, putative	XM_742453.1
AFUA_1G08765	2.33694	2.42183	0.000766242	0.00244503	acetyltransferase, putative	XM_747150.1
AFUA_8G07175	2.33508	10.6792	4.87587e-05	4.38092e-05	tRNA-Met
AFUA_7G01480	2.33168	2.08944	0.00222355	0.00274462	cap binding protein	XM_741691.1
AFUA_5G12892	2.3278	2.07195	0.0216438	0.0135736	tRNA-Asn
AFUA_1G04390	2.32399	3.60462	0.0230468	0.00136066	cytochrome P450 monooxygenase, putative	XM_745094.2
AFUA_1G08880	2.31899	4.38676	0.0283527	0.00108336	iron/copper transporter Atx1, putative	XM_747162.1
AFUA_7G04690	2.30681	8.81964	0.025028	0.0035116	FAD dependent sulfhydryl oxidase Erv2, putative	XM_743948.1
AFUA_5G13060	2.30456	2.06824	0.0377604	0.000151502	DUF1275 domain protein	XM_748255.1
AFUA_3G04020	2.30449	2.84578	0.0311531	0.0283969	conserved mitochondrial protein	XM_743629.1
AFUA_1G14590	2.302	15.1739	0.0259576	0.000277907	conserved hypothetical protein	XM_747735.1
AFUA_2G05320	2.30116	5.49487	0.0455523	0.0103057	calcium-proton exchanger, putative	XM_744569.1
AFUA_2G16210	2.29214	2.91393	0.00120241	5.35187e-06	chromosome condensation protein (CrcB), putative	XM_750864.1
AFUA_2G05210	2.28679	2.11463	0.0191942	0.0352158	anaphase-promoting complex subunit ApcB, putative	XM_744558.1
AFUA_1G14460	2.2823	2.38946	0.0146109	0.00922867	fungal specific transcription factor, putative	XM_747723.1
AFUA_8G00720	2.28151	0.335067	0.00277765	0.0170744	amino acid transporter, putative	XM_742040.2
AFUA_3G00270	2.27405	2.94536	0.00895061	0.00917049	GPI-anchored cell wall beta-1,3-endoglucanase EglC	XM_743256.1
AFUA_2G10610	2.27116	3.44908	0.00940076	0.00172764	COPI vesicle coat beta' subunit, putative	XM_750301.1
AFUA_2G02220	2.27033	2.28812	0.0392681	0.0271635	UDP-glucose:sterol glycosyltransferase	XM_744264.1
AFUA_6G10240	2.26334	0.471102	0.0394632	0.0496311	sensor histidine kinase/response regulator Fos-1/TcsA	XM_745820.1
AFUA_5G06010	2.26182	5.27657	0.00591687	0.000154287	translation initiation factor eIF-6, putative	XM_748938.1
AFUA_2G02320	2.26177	2.10725	0.00609544	0.00805578	Hsp70 chaperone (BiP), putative	XM_744274.1
AFUA_2G17430	2.26111	7.82529	0.048002	0.00230837	oxidoreductase 2-nitropropane dioxygenase family, putative	XM_750985.1
AFUA_4G11240	2.25974	2.89622	0.00509252	6.88829e-05	alpha-aminoadipate reductase large subunit, putative	XM_746612.1
AFUA_6G02260	2.25611	2.06272	0.0113077	0.000658027	conserved hypothetical protein	XM_742758.1
AFUA_2G17100	2.2448	2.15195	0.00170734	0.00319218	conserved hypothetical protein	XM_750951.1
AFUA_5G07230	2.24157	5.58789	0.0274993	0.000427011	carboxyphosphonoenolpyruvate phosphonomutase-like protein	XM_748818.1
AFUA_2G01300	2.23899	2.95778	0.00630356	9.06725e-05	conserved hypothetical protein	XM_744173.2
AFUA_5G14920	2.23377	4.00383	0.00296683	2.04107e-05	hypothetical protein	XM_748072.1
AFUA_1G12260	2.23268	2.09937	0.00233244	7.16293e-05	transcriptional elongation factor Iws1, putative	XM_747501.2
AFUA_1G04370	2.23208	2.21528	0.00183193	0.00191125	ribosome assembly and transport protein Srp40, putative	XM_745092.1
AFUA_4G07845	2.22746	2.58738	0.00282783	0.00102064	60S ribosomal protein L38, putative	XM_746948.1
AFUA_5G03690	2.21627	2.53105	0.0140563	0.0175986	CRAL/TRIO domain protein	XM_742882.1
AFUA_5G09290	2.21121	2.96078	0.00560817	0.000624446	short chain dehydrogenase/reductase family oxidoreductase, putative	XM_748617.1
AFUA_1G10140	2.20982	5.95898	0.0168625	0.000171944	integral membrane protein	XM_747287.1
AFUA_4G13070	2.20545	2.2393	0.0040409	0.0119425	alpha/beta hydrolase, putative	XM_746431.1
AFUA_5G01870	2.20214	2.32905	0.0410517	0.00468005	DNA replication factor C subunit Rfc3, putative	XM_743062.1
AFUA_4G14100	2.20037	6.93631	0.00856029	0.00101773	glutathione S-transferase, putative	XM_746329.1
AFUA_6G07770	2.19598	2.09566	0.015825	0.0141801	alanine aminotransferase, putative	XM_745575.1
AFUA_7G04470	2.1948	2.86975	0.00155179	2.74477e-05	hypothetical protein	XM_743970.1
AFUA_1G09480	2.19404	2.76287	0.00255988	0.000561101	vacuolar protein sorting 29, putative	XM_747222.1
AFUA_3G10080	2.19362	3.40043	0.00136243	1.40646e-05	serine/threonine protein kinase, putative	XM_749519.1
AFUA_4G02740	2.19235	8.64937	0.0112905	0.00119521	hypothetical protein	XM_741367.1
AFUA_6G06345	2.18003	2.01537	0.00546219	0.010383	DMRL synthase family protein	XM_745433.1
AFUA_2G03400	2.17908	2.57166	0.0307825	0.00423468	proteasome regulatory particle subunit (RpnK), putative	XM_744382.1
AFUA_5G01860	2.17607	2.39163	0.00328289	0.0011853	ARP2/3 complex subunit Arc18, putative	XM_743063.1
AFUA_2G01850	2.17382	4.01505	0.00295797	0.00120792	phytanoyl-CoA dioxygenase family protein	XM_744227.1
AFUA_7G00486	2.17378	2.18471	0.012249	0.030172	tRNA-Ser
AFUA_3G09020	2.17059	2.26463	0.00286102	0.0137457	DNA primase subunit Pri1, putative	XM_749623.1
AFUA_1G02200	2.17025	3.50903	0.00597957	0.00613065	F-box domain protein	XM_744877.1
AFUA_1G03880	2.16792	2.37974	0.00565947	0.00113369	conserved hypothetical protein	XM_745045.1
AFUA_1G13670	2.16501	7.00347	0.027849	9.68112e-05	conserved hypothetical protein	XM_747644.1
AFUA_7G02180	2.16131	2.14729	0.00469705	0.00145579	UDP-N-acetylglucosamine pyrophosphorylase	XM_741621.1
AFUA_1G03430	2.15819	3.27748	0.0355931	0.00802234	staphylococcal nuclease domain protein, putative	XM_745000.1
AFUA_5G10680	2.15759	3.6788	0.0425266	0.000833328	phosphomevalonate kinase	XM_748483.1
AFUA_2G07900	2.15282	2.36944	4.39927e-06	0.0339046	APSES transcription factor StuA	XM_750032.1
AFUA_1G09450	2.15173	4.00384	0.0212261	0.0062343	translation regulator GCD7	XM_747219.1
AFUA_3G07310	2.14485	2.90934	0.0174735	0.00193393	conserved hypothetical protein	XM_749784.1
AFUA_7G06430	2.14367	0.497606	0.0198722	0.00188734	BNR/Asp-box repeat domain protein	XM_743774.1
AFUA_3G10600	2.14119	2.26582	0.00448076	0.00142446	clathrin-coated vesicle protein, putative	XM_749466.1
AFUA_1G16660	2.13683	2.00035	0.0234191	0.00720129	eukaryotic translation initiation factor subunit eIF2B-gamma, putative	XM_747940.1
AFUA_2G07830	2.13579	2.5235	0.00797594	0.0101951	conserved hypothetical protein	XM_750025.1
AFUA_2G12940	2.13285	2.73111	0.00692101	8.29496e-05	conserved hypothetical protein	XM_750532.1
AFUA_5G12242	2.13039	2.37521	0.00568158	0.00486927	oxidoreductase, 2OG-Fe(II) oxygenase family, putative	XM_748334.1
AFUA_2G01540	2.12588	2.3122	0.000335386	0.000966469	conserved hypothetical protein	XM_744197.1
AFUA_1G03400	2.12404	2.20068	0.00680282	0.00315556	protein transport protein Sec23, putative	XM_744997.2
AFUA_4G00830	2.12373	14.3453	0.0327947	1.20186e-05	MFS peptide transporter, putative	XM_741280.1
AFUA_6G10660	2.12008	3.00842	0.0143253	0.0171447	ATP citrate lyase subunit (Acl), putatibe	XM_745861.1
AFUA_3G10140	2.11628	2.44714	0.00108202	0.00652496	ubiquinone/menaquinone biosynthesis-related protein	XM_749513.1
AFUA_4G06940	2.11574	3.30561	0.00263313	0.00758857	sphingolipid desaturase, putative	XM_747039.1
AFUA_2G05490	2.11216	2.23864	0.00277472	0.00013121	HEAT repeat protein	XM_744585.1
AFUA_2G01990	2.10966	2.8008	0.00779944	0.000600157	signal recognition particle 14kD protein, putative	XM_744241.1
AFUA_5G10610	2.10877	2.36687	0.00464399	0.0089603	ubiquinol-cytochrome c reductase iron-sulfur subunit precursor	XM_748490.1
AFUA_6G01910	2.10788	4.05718	0.00981242	0.00487983	C2H2 finger domain protein, putative	XM_742793.1
AFUA_6G10060	2.10641	2.77709	9.34063e-05	4.04031e-05	F-actin capping protein alpha subunit, putative	XM_745802.1
AFUA_1G02540	2.10627	6.50138	0.0309241	4.72367e-05	EF hand domain protein	XM_744911.1
AFUA_3G07150	2.10299	5.53906	0.0281425	0.00203885	succinate-semialdehyde dehydrogenase, putative	XM_749798.1
AFUA_3G15110	2.10077	0.40789	0.00700114	0.0311774	conserved hypothetical protein	XM_749020.1
AFUA_2G15905	2.10035	0.29361	0.0340505	0.00379901	sister chromatid cohesion protein Dcc1, putative	XM_001481631.1
AFUA_1G05320	2.09787	2.28264	0.00919411	0.00122676	disulfide isomerase, putative	XM_745188.1
AFUA_5G12250	2.08751	2.92694	0.0124675	0.00695	posttranscriptional regulation nuclease (Mkt1), putative	XM_748333.1
AFUA_2G13810	2.08524	2.508	8.20597e-05	0.00057428	malate/L-lactate dehydrogenase, putative	XM_750621.1
AFUA_4G09213	2.08207	2.62814	0.0370208	0.0113947	tRNA-Gly
AFUA_8G05500	2.0818	3.01541	0.00644457	0.0026845	COP9 signalosome subunit CsnD	XM_742259.1
AFUA_4G05940	2.08	2.0043	0.00895679	0.0212741	phosphoethanolamine	XM_747137.1
AFUA_2G14510	2.07442	2.5457	0.00464096	0.00756236	conserved hypothetical protein	XM_750691.1
AFUA_6G13220	2.07197	0.471097	0.00127477	0.00198541	hypothetical protein	XM_746106.1
AFUA_1G05630	2.07166	2.12163	0.000457554	0.00284966	40S ribosomal protein S3, putative	XM_745219.1
AFUA_1G10400	2.07004	2.41855	0.0176677	0.00123778	conserved hypothetical protein	XM_747313.1
AFUA_6G12300	2.06214	2.21267	0.00644537	0.00420816	RNP domain protein	XM_746015.1
AFUA_3G07040	2.0564	3.43971	0.00768266	0.00474488	vacuolar carboxypeptidase Cps1, putative	XM_749808.2
AFUA_5G11400	2.05232	2.44676	0.0137615	0.0065782	mRNA cleavage factor complex II protein Clp1, putative	XM_748416.1
AFUA_3G14980	2.05164	0.467923	0.00164439	0.0130511	extracellular chitosanase CsnC, putative	XM_749033.2
AFUA_3G09980	2.05119	0.322122	0.00540983	0.00138955	conserved hypothetical protein	XM_749528.1
AFUA_6G10480	2.05066	2.41106	0.00371344	0.00750283	peptidyl-prolyl cis-trans isomerase, putative	XM_745843.1
AFUA_2G18060	2.05023	6.96973	0.0489905	0.000191894	conserved hypothetical protein	XM_751050.1
AFUA_1G02880	2.0486	2.37674	0.0305888	0.0028661	Phosphotransferase enzyme family domain protein	XM_744945.1
AFUA_5G14550	2.04537	2.43869	0.0199628	0.0103262	beta-galactosidase, putative	XM_748109.1
AFUA_3G08840	2.04154	2.24454	0.0298747	0.000545036	Coatomer subunit alpha, putative	XM_749639.1
AFUA_5G07270	2.04074	3.34525	0.00455408	0.0132942	conserved hypothetical protein	XM_001481454.1
AFUA_5G02130	2.03508	2.79727	0.00058183	8.73391e-05	alpha-galactosidase	XM_743036.1
AFUA_6G09760	2.03354	2.49871	0.031562	0.0209019	cytochrome P450 monooxygenase, putative	XM_745772.1
AFUA_3G07830	2.02262	2.14823	0.00840668	0.00604015	t-complex protein 1, delta subunit, putative	XM_749737.1
AFUA_1G05500	2.02191	2.4431	0.00521532	0.00140994	40S ribosomal protein S12	XM_745206.1
AFUA_6G02600	2.01988	2.06995	0.00743288	0.000481439	phosphoglycerate mutase family protein	XM_742724.1
AFUA_6G03820	2.01887	2.02452	0.00987032	0.00480938	nascent polypeptide-associated complex (NAC) subunit, putative	XM_742602.1
AFUA_6G04810	2.0169	2.75628	0.0144998	0.00518793	RNA polymerase II transcription mediator complex subunit (Med6), putative	XM_742504.1
AFUA_3G08060	2.00425	13.1247	0.00223171	0.00021993	DUF1338 domain protein	XM_749715.1
AFUA_4G10950	2.00222	2.34203	0.000724573	0.00138235	3-ketoacyl-coA thiolase peroxisomal A precursor	XM_746640.1
AFUA_2G05050	2.00218	0.48992	0.00338896	0.0232323	hypothetical protein	XM_744543.1
AFUA_3G11970	0.49954	0.353901	0.0301142	0.00936761	C2H2 transcription factor PacC, putative	XM_749331.1
AFUA_2G12160	0.49763	0.422553	0.00730034	0.00273617	conserved hypothetical protein	XM_750455.1
AFUA_3G01010	0.497455	2.84427	0.00303328	0.000551663	alpha-ketoglutarate-dependent taurine dioxygenase	XM_743329.1
AFUA_1G06690	0.497079	0.350588	0.00895953	0.00308571	RLI and DUF367 domain protein	XM_745325.2
AFUA_4G06500	0.492978	0.325251	0.0351246	0.000994909	conserved hypothetical protein	XM_747083.2
AFUA_2G09640	0.492904	0.200226	0.0028733	0.000592951	RING finger domain protein, putative	XM_750204.1
AFUA_3G12610	0.492644	0.3275	0.00241051	0.000424592	conserved hypothetical protein	XM_749267.1
AFUA_3G11740	0.492609	0.47332	0.00473239	0.00304675	RNAPII degradation factor Def1, putative	XM_749354.1
AFUA_2G09710	0.491424	0.449215	0.00652486	0.00457226	protein kinase (NpkA), putative	XM_750211.1
AFUA_6G13010	0.490731	0.345705	0.00890678	0.00219829	GTP binding protein (EngB), putative	XM_746087.2
AFUA_2G13640	0.489912	0.416133	0.0228368	0.0107527	serine/threonin protein kinase, putative	XM_750604.1
AFUA_4G09640	0.489525	2.26276	0.0421762	0.000252353	GAJ protein, putative	XM_746769.1
AFUA_6G07400	0.489167	0.259421	0.00642041	0.000747645	conserved hypothetical protein	XM_745540.1
AFUA_2G16650	0.489007	0.300658	0.00766435	0.00164636	conserved hypothetical protein	XM_750909.1
AFUA_6G12470	0.486793	0.483845	0.00372607	0.00416175	Golgi transport complex subunit Cog6, putative	XM_746032.1
AFUA_5G13650	0.486727	3.00287	0.00643624	0.00807625	conserved hypothetical protein	XM_748196.1
AFUA_1G05730	0.486481	0.419536	0.00209479	0.00129854	vacuolar sorting receptor (Mrl1), putative	XM_745229.1
AFUA_3G02080	0.485765	2.10476	0.0102439	5.12473e-05	MFS allantoate transporter, putative	XM_743435.1
AFUA_1G15010	0.485017	0.35297	0.00403524	0.00136781	AMP binding domain protein, putative	XM_747777.1
AFUA_1G05490	0.483496	0.429909	0.0027116	0.00218345	histone deacetylase complex subunit (Hos4), putative	XM_745205.1
AFUA_7G01840	0.482939	0.427891	0.00129813	0.00034083	membrane bound C2 domain protein (vp115), putative	XM_741655.1
AFUA_5G07950	0.48274	2.7099	0.0339213	0.0176089	serine/threonine protein kinase, putative	XM_748748.1
AFUA_6G07550	0.481775	0.381549	0.0103242	0.00624349	conserved hypothetical protein	XM_745553.1
AFUA_2G02850	0.481603	0.341176	0.0422186	0.0185816	serine/threonine protein kinase, putative	XM_744327.1
AFUA_7G01920	0.481558	0.345216	0.0172034	0.00629742	DNA-dependent RNA polymerase II RPB140	XM_741647.1
AFUA_1G02160	0.479558	0.423903	0.000110144	0.000155617	conserved hypothetical protein	XM_744873.1
AFUA_5G02780	0.478725	0.146044	0.0202439	0.00361571	nicotinamide nucleotide transhydrogenase, putative	XM_742971.2
AFUA_5G03240	0.477642	0.459166	0.00340451	0.000803837	pyruvate dehydrogenase kinase, putative	XM_742926.1
AFUA_5G12040	0.476894	2.62946	0.0437059	0.00175687	conserved hypothetical protein	XM_748354.1
AFUA_1G12160	0.476125	0.484756	0.00571983	0.00587353	translation initiation factor IF3, putative	XM_747491.1
AFUA_3G09360	0.475248	0.407987	0.0115581	0.00793596	vacuolar sorting ATPase Vps4, putative	XM_749590.1
AFUA_2G04290	0.474638	0.323739	0.00306486	0.000750973	cytochrome P450 monooxygenase, putative	XM_744468.1
AFUA_2G00860	0.473702	0.231623	0.0313115	0.00460387	hypothetical protein	XM_744130.1
AFUA_3G05870	0.473342	0.49092	0.0315529	0.0369539	IFRD domain protein	XM_749924.1
AFUA_8G02170	0.47294	0.314624	0.0282563	0.0048938	C6 finger domain protein, putative	XM_741896.2
AFUA_6G02810	0.471852	3.21155	0.0022968	0.033781	Ctr copper transporter, putative	XM_742703.1
AFUA_1G03600	0.470988	0.344558	0.0207874	0.00888562	exo-beta-1,3-glucanase (Exg1), putative	XM_745017.1
AFUA_6G09020	0.470351	0.41821	0.0335208	0.0198043	GPI transamidase component Gpi16, putative	XM_745697.1
AFUA_1G16010	0.469603	0.453968	0.00209457	0.00341542	hypothetical protein	XM_747874.1
AFUA_5G12870	0.469	0.404984	0.00305456	0.00124331	NAD+ kinase, putative	XM_748273.2
AFUA_3G09030	0.468805	0.342291	0.0072693	0.00216201	regulatory protein SUAPRGA1	XM_749622.1
AFUA_8G05860	0.468797	0.261617	0.00930659	0.00185455	aromatic amino acid and leucine permease	XM_742295.1
AFUA_4G04355	0.468642	0.411343	0.0401158	0.0226682	PaaI_thioesterase family protein, putative	XM_001481498.1
AFUA_5G12900	0.467789	0.301608	0.0174159	6.78213e-05	GATA transcription factor (Ams2), putative	XM_748270.1
AFUA_6G02060	0.467687	0.467137	0.0140973	0.0132266	tRNA-splicing endonuclease, putative	XM_742778.1
AFUA_6G12450	0.466839	0.377005	0.00530317	0.00268957	chaperone/heat shock protein Hsp12, putative	XM_746030.1
AFUA_4G07340	0.465526	0.424356	0.0162713	0.0105823	ubiquitin fusion degradation protein UfdB, putative	XM_746999.1
AFUA_7G07010	0.464892	0.464447	0.00194405	0.0104346	hypothetical protein	XM_743717.1
AFUA_4G05870	0.46309	0.157552	0.00245277	0.000370607	oxidoreductase, short-chain dehydrogenase/reductase family	XM_747144.1
AFUA_5G07090	0.462268	0.438579	0.0126247	0.0100157	conserved hypothetical protein	XM_748832.1
AFUA_2G12300	0.46012	0.409479	0.00638745	0.00442578	integral membrane protein	XM_750468.1
AFUA_1G03300	0.459948	4.41993	0.0498312	0.000526827	carboxylesterase, putative	XM_744987.1
AFUA_5G10250	0.459404	0.46335	0.00429733	0.000948531	conserved hypothetical protein	XM_748522.1
AFUA_6G13020	0.45917	0.499749	0.000147723	0.000614778	AP-3 adaptor complex subunit sigma, putative	XM_746086.1
AFUA_4G08880	0.458984	0.477586	0.00121158	0.000874864	possible apospory-associated protein c	XM_746843.1
AFUA_1G12650	0.458573	0.261165	0.00126075	0.000294488	3-ketoacyl-CoA ketothiolase (Kat1), putative	XM_747542.1
AFUA_3G00220	0.458451	0.161335	0.00368345	0.000626174	MFS sugar transporter, putative	XM_743251.2
AFUA_1G02430	0.457652	0.47768	0.000469878	0.000463296	ubiquitin fusion degradation protein Ufd1, putative	XM_744900.1
AFUA_2G16560	0.456806	0.295933	0.000522336	0.000140067	hypothetical protein	XM_750900.1
AFUA_4G06020	0.456317	2.67185	0.00268415	0.000926263	cyclin dependent kinase inhibitor Pho81, putative	XM_747129.1
AFUA_2G16940	0.455333	0.361604	0.000144259	0.000180116	conserved hypothetical protein	XM_750938.1
AFUA_2G00160	0.455328	0.158768	0.0364215	0.000112631	hypothetical protein	XM_744059.1
AFUA_2G07450	0.45506	0.467819	0.00161237	0.00161776	PX domain protein	XM_749988.1
AFUA_4G04250	0.453816	2.85749	0.0195481	0.00102381	MFS transporter, putative	XM_741517.1
AFUA_3G01840	0.452292	4.60354	0.0308274	0.00408891	MFS transporter, putative	XM_743411.1
AFUA_1G09880	0.452055	0.32417	0.0102044	0.00541423	conserved hypothetical protein	XM_747262.1
AFUA_7G04820	0.451959	2.86452	0.000341795	0.000762837	C6 transcription factor, putative	XM_743935.1
AFUA_2G15430	0.451894	0.363344	0.000523257	0.000195295	sorbitol/xylulose reductase Sou1-like, putative	XM_750785.1
AFUA_4G08170	0.451865	0.398941	0.00629135	0.00130236	succinate-semialdehyde dehydrogenase Uga2, putative	XM_746916.1
AFUA_4G10290	0.451028	0.306388	0.00187237	0.000142177	conserved hypothetical protein	XM_746703.2
AFUA_4G01040	0.449843	0.457238	0.00445581	0.00603072	short chain dehydrogenase, putative	XM_741260.1
AFUA_5G03320	0.449206	0.482498	0.00273884	0.00192044	TFIIH complex helicase Ssl2, putative	XM_742918.1
AFUA_2G01700	0.447759	0.469445	0.00879075	0.0120663	carbon catabolite derepressing protein kinase Snf1, putative	XM_744212.1
AFUA_4G00980	0.446502	10.9978	0.00104323	0.00145532	conserved hypothetical protein	XM_741266.1
AFUA_1G16060	0.445413	0.42574	0.000489027	9.87855e-05	conserved hypothetical protein	XM_747879.1
AFUA_4G04612	0.445243	0.437988	0.0163669	0.0181667	ubiquitin-conjugating enzyme Ubc6, putative	XM_001481503.1
AFUA_2G15150	0.445122	2.02617	0.0384346	0.00357347	choline transport protein, putative	XM_750756.1
AFUA_2G03320	0.444282	0.458712	0.000294418	0.000311298	conserved hypothetical protein	XM_744374.1
AFUA_3G11250	0.444021	0.411977	0.00844388	0.00314887	C2H2 transcription factor (Swi5), putative	XM_749401.1
AFUA_2G14900	0.443889	0.44491	0.0207651	0.0152199	pH-signalling protein PalC	XM_750729.1
AFUA_5G08450	0.44292	0.430911	0.0116285	0.00988752	conserved hypothetical protein	XM_748699.1
AFUA_2G03240	0.442631	0.497252	0.00125151	0.00151365	hypothetical protein	XM_744366.1
AFUA_5G07800	0.442507	0.498576	0.00244364	0.00244937	conserved hypothetical protein	XM_748763.1
AFUA_6G03540	0.440227	0.205182	0.000276338	2.21184e-05	malate synthase AcuE	XM_742630.1
AFUA_1G10340	0.440011	0.263438	0.00114653	0.000123784	integral membrane protein, Mpv17/PMP22 family, putative	XM_747307.2
AFUA_2G15010	0.439223	0.464692	0.0165478	0.0209338	serine threonine protein kinase, putative	XM_750741.1
AFUA_6G09040	0.437991	0.331128	0.0275794	0.015569	feruloyl esterase, putative	XM_745699.1
AFUA_2G11090	0.437587	0.430604	0.049295	0.0456661	DNA replication complex GINS protein (Psf2), putative	XM_750349.1
AFUA_5G10830	0.436514	0.353954	0.00258222	0.00180689	RNA helicase-like splicing factor (HRH1), putative	XM_748470.1
AFUA_1G15900	0.434773	0.473512	0.000106981	0.000107184	importin beta-2 subunit, putative	XM_747863.1
AFUA_1G01830	0.433337	0.403675	0.000758103	0.00123953	thiamin pyrophosphokinase, putative	XM_744840.2
AFUA_2G01900	0.431987	0.426157	0.00861773	0.00744546	RNA polymerase II transcription elongation factor Rtf1p, putative	XM_744232.1
AFUA_7G04900	0.431483	0.412585	0.0422524	0.0416299	MFS multidrug transporter, putative	XM_743927.1
AFUA_4G07680	0.431355	0.379068	0.00240081	0.00196101	conserved hypothetical protein	XM_746964.1
AFUA_2G14100	0.431211	0.300644	0.00366494	0.00275285	kinase activator (Atg17), putative	XM_750650.1
AFUA_7G02110	0.430905	0.477913	0.000714979	0.00058147	Ran-binding protein (RanBP10), putative	XM_741628.2
AFUA_5G08500	0.430773	0.41558	0.00404552	0.00319639	spermine/spermidine synthase family protein	XM_748694.1
AFUA_5G14690	0.429945	2.19964	0.0233696	0.00779373	phosphorylase, putative	XM_748095.1
AFUA_7G01650	0.429662	0.322468	0.0213894	0.00997129	conserved hypothetical protein	XM_741674.2
AFUA_5G03430	0.429169	0.00597515	0.00523391	0.000564914	PHD transcription factor (Rum1), putative	XM_742907.1
AFUA_5G09750	0.428859	0.385445	0.0070438	0.00334661	nucleoside transporter, putative	XM_748571.1
AFUA_3G11200	0.428688	0.352897	0.000560341	0.000140651	vacuolar assembly protein, putative	XM_749406.2
AFUA_6G07930	0.428276	0.40385	0.00381459	0.0029799	conserved hypothetical protein	XM_745591.1
AFUA_4G02880	0.427768	0.17584	0.000119501	1.56391e-06	conserved hypothetical protein	XM_741381.1
AFUA_1G14060	0.427501	0.339455	0.00987793	0.00217235	C2H2 finger domain protein, putative	XM_747683.1
AFUA_5G03269	0.427029	0.460025	0.00262801	0.00284524	conserved hypothetical protein	XM_001481443.1
AFUA_6G10360	0.426908	0.426761	0.000766606	0.00102875	protein required for cell viability, putative	XM_745831.1
AFUA_1G02420	0.426157	0.49562	0.00565309	0.00726656	conserved hypothetical protein	XM_744899.1
AFUA_1G06850	0.426046	0.393895	0.00375056	0.00210531	Nulp1-pending protein	XM_745341.1
AFUA_2G15770	0.425513	0.264569	0.000289487	1.03397e-05	cell wall biogenesis protein/glutathione transferase (Gto1), putative	XM_750819.1
AFUA_6G02450	0.425288	0.461493	7.69651e-06	0.000519761	ribosomal S30/ubiquitin fusion	XM_742739.1
AFUA_8G00730	0.42285	0.394928	0.000364988	0.000179147	transcription regulator (RTG2), putative	XM_742039.1
AFUA_3G05400	0.421752	0.391165	0.00323833	0.00135591	DnaJ and TPR domain protein	XM_749968.1
AFUA_3G14430	0.421453	0.461294	0.00146915	0.00125973	NEDD8 conjugating enzyme (UbcL), putative	XM_749090.1
AFUA_2G02640	0.421429	0.201507	0.0127202	5.45226e-05	hypothetical protein	XM_744306.1
AFUA_2G10130	0.420405	0.258426	0.0184487	0.00256601	adhesin, putative	XM_750253.1
AFUA_1G04410	0.419248	0.249752	0.0145073	0.00475087	conserved hypothetical protein	XM_745096.1
AFUA_6G01930	0.419026	0.307322	0.0125764	0.00497943	MFS transporter Seo1, putative	XM_742791.1
AFUA_2G12930	0.418446	0.430896	0.0116227	0.0152738	conserved hypothetical protein	XM_750531.1
AFUA_5G07920	0.41797	0.491824	0.00614327	0.0156005	conserved hypothetical protein	XM_748751.2
AFUA_2G16860	0.417806	2.49415	0.0492072	0.0467176	MFS multidrug transporter, putative	XM_750930.1
AFUA_1G12930	0.417678	0.433278	0.00105804	0.00174459	G protein complex alpha subunit GpaB	XM_747570.1
AFUA_5G01010	0.417667	9.88862	0.0001904	4.30493e-05	conserved hypothetical protein	XM_743147.1
AFUA_1G12180	0.417463	0.433408	0.00235058	0.00232976	GTP-binding protein Sey1, putative	XM_747493.1
AFUA_2G13780	0.41694	0.403858	0.000884402	0.000927497	splicing factor 3B subunit 1, putative	XM_750618.1
AFUA_7G01230	0.416598	0.472946	0.00158455	0.00270888	DnaJ domain protein	XM_741716.1
AFUA_5G14730	0.41613	3.93745	0.0124197	1.41044e-05	aldo-keto reductase (AKR13), putative	XM_748091.1
AFUA_2G09170	0.415327	0.362403	0.00130288	0.000285238	DUF814 domain protein, putative	XM_750158.1
AFUA_5G07760	0.415085	0.281565	0.000449575	0.000225549	tetracycline-efflux transporter, putative	XM_748767.1
AFUA_4G11810	0.414563	0.346688	0.00320013	0.00199487	conserved hypothetical protein	XM_746556.1
AFUA_3G03900	0.414535	0.258002	0.000104618	6.88531e-05	C6 transcription factor, putative	XM_743617.2
AFUA_2G14470	0.414294	2.93937	0.00162217	0.000226431	oxidoreductase, FAD-binding, putative	XM_750687.1
AFUA_4G03710	0.413562	0.278085	0.002119	0.000832626	glutamine synthetase, putative	XM_001481493.1
AFUA_5G08520	0.4133	0.310685	0.000446552	0.000153034	conserved hypothetical protein	XM_748692.1
AFUA_4G01010	0.412129	0.259669	0.00110503	0.000763011	C6 transcription factor, putative	XM_741263.1
AFUA_7G06770	0.411791	0.192016	0.00116034	5.59198e-05	conserved hypothetical protein	XM_743741.1
AFUA_2G02840	0.410899	0.373013	0.000997828	0.000816474	TBC domain protein, putative	XM_744326.1
AFUA_6G04220	0.410654	0.307699	0.00381041	0.00106351	conserved hypothetical protein	XM_742563.1
AFUA_2G08140	0.410652	0.454927	0.00101399	0.00112702	conserved hypothetical protein	XM_750056.2
AFUA_1G17070	0.410296	2.6531	0.0463646	0.000242408	FYVE domain protein, putative	XM_747982.1
AFUA_5G14990	0.409638	0.471049	0.0205135	0.0332317	hypothetical protein	XM_748065.1
AFUA_6G00510	0.40943	0.200534	0.000590765	5.16156e-05	NADP-dependent alcohol dehydrogenase	XM_726411.1
AFUA_5G07640	0.409189	40.1801	0.0165625	7.73789e-06	RNA 3'-terminal phosphate cyclase, putative	XM_748778.1
AFUA_6G04830	0.408068	0.19164	0.00253094	0.000504318	HATPase_c domain protein, putative	XM_742502.1
AFUA_7G02130	0.407743	0.478145	0.00194029	0.000270536	conserved hypothetical protein	XM_741626.2
AFUA_5G10920	0.40705	0.35473	0.000525651	0.000237573	DUF221 domain protein, putative	XM_748462.1
AFUA_3G00670	0.406752	2.85775	0.00395414	0.000387856	DUF1275 domain protein	XM_743295.1
AFUA_1G16050	0.406017	0.444154	0.00692409	0.00823957	conserved serine-proline rich protein	XM_747878.1
AFUA_5G02720	0.405501	0.449738	0.00970003	0.0130158	phosphoribosylformylglycinamidine synthase	XM_742977.1
AFUA_7G01330	0.405441	0.31701	0.00454918	0.00246821	translin-associated factor TraX, putative	XM_741706.1
AFUA_5G11020	0.405155	0.3789	0.00148213	0.000223897	ammonium transporter MepA	XM_748453.1
AFUA_4G01510	0.404693	0.199226	0.0066783	0.00124369	C6 transcription factor, putative	XM_741213.1
AFUA_2G04950	0.40429	0.493013	5.312e-05	0.000216483	conserved hypothetical protein	XM_744533.1
AFUA_2G17770	0.404228	0.428207	0.0169538	0.0172009	conserved hypothetical protein	XM_751019.2
AFUA_5G06790	0.403698	3.41527	0.0033608	1.46048e-05	conserved hypothetical protein	XM_748861.1
AFUA_2G16790	0.40212	0.285044	0.000943346	0.000490563	glucosyltransferase	XM_750923.1
AFUA_3G11820	0.401555	0.340342	0.00105253	0.000534952	RNA exonuclease Rex2, putative	XM_749346.1
AFUA_6G07810	0.400878	0.481104	0.00331722	0.00981359	chromatin remodeling complex subunit (Rsc9), putative	XM_745579.1
AFUA_5G03370	0.398685	0.427005	0.0191689	0.0220755	conserved hypothetical protein	XM_742913.1
AFUA_5G01320	0.398633	3.02269	0.00932758	0.0110957	phosphate permease	XM_743117.1
AFUA_6G08410	0.398329	0.355382	0.00196547	0.00119608	conserved hypothetical protein	XM_745637.1
AFUA_3G03760	0.398202	2.87572	0.00422714	8.79984e-05	hypothetical protein	XM_743603.1
AFUA_1G14870	0.397978	0.40464	0.00233907	0.000420461	GPI anchor biosynthesis protein Gwt1, putative	XM_747763.1
AFUA_5G07500	0.397384	0.220267	0.0205473	0.00104956	beta-lactamase family protein	XM_748791.1
AFUA_3G07240	0.396809	0.332389	0.0104344	0.00633347	multidomain presynaptic cytomatrix related protein	XM_749790.1
AFUA_6G07940	0.395389	0.371804	8.76768e-05	4.36569e-05	lactoylglutathione lyase	XM_745592.1
AFUA_6G13980	0.395044	0.403092	0.00292358	0.015584	UbiA-like prenyltransferase, putative	XM_746179.2
AFUA_3G11955	0.394995	0.234801	0.00480699	0.00177651	transcription regulator PAB1642, putative	XM_749333.1
AFUA_3G11100	0.394725	0.263774	0.00149145	0.000555908	mitochondrial protein Fmp25, putative	XM_749416.1
AFUA_2G05470	0.394667	0.353144	0.000576257	0.000230964	sister chromatid cohesion protein Mis4, putative	XM_744583.2
AFUA_5G10810	0.394629	0.467847	0.000649056	0.0011737	Sec1 family superfamily	XM_748472.1
AFUA_4G04560	0.394554	0.205397	0.0134492	0.00534979	GTP binding protein, putative	XM_741549.1
AFUA_6G00193	0.394234	0.317792	0.0266108	0.0139374	hypothetical protein	XM_726444.1
AFUA_1G05800	0.393195	0.48713	0.000887282	0.00273603	MAP kinase kinase (Mkk2), putative	XM_745237.1
AFUA_2G15910	0.392882	0.456918	0.000544135	2.8367e-05	mannan polymerase II complex ANP1 subunit Anp1, putative	XM_001481632.1
AFUA_4G12040	0.391396	0.209391	0.00170709	0.000101128	lanosterol synthase, putative	XM_746534.1
AFUA_6G10370	0.391251	0.292648	0.00528886	0.00318718	RNA lariat debranching enzyme, putative	XM_745832.1
AFUA_2G00150	0.390579	0.446415	0.024246	0.0450501	catecholamine-O-methyltransferase, putative	XM_744058.1
AFUA_8G04180	0.390531	0.308842	0.0143332	0.00833561	C2H2 zinc finger protein	XM_742132.1
AFUA_4G00950	0.390221	0.494459	0.00280272	7.03141e-05	RNA polymerase II mediator complex component SRB4, putative	XM_741269.1
AFUA_2G05000	0.389834	0.256627	9.62518e-06	4.79931e-06	proline iminopeptidase	XM_744538.2
AFUA_3G05670	0.389396	0.304726	0.000100056	2.31743e-06	conserved hypothetical protein	XM_749941.1
AFUA_1G03680	0.389386	0.443289	0.0040532	0.00855042	conserved hypothetical protein	XM_745025.1
AFUA_2G10910	0.387705	0.403485	0.0129207	0.00900967	MFS alpha-glucoside transporter, putative	XM_750331.1
AFUA_2G01100	0.38626	0.156881	0.00251019	0.000692153	pirin domain protein, putative	XM_744153.1
AFUA_8G02790	0.384879	0.339029	0.00161906	0.00105195	Exocyst complex component Sec10, putative	XM_741835.1
AFUA_1G09940	0.384815	0.200841	0.000127181	4.1444e-05	conserved hypothetical protein	XM_747268.1
AFUA_5G02580	0.384539	0.327937	0.00534991	0.00381967	mRNA splicing protein Yju2	XM_742991.1
AFUA_2G08775	0.384461	0.401323	0.00254675	0.00302242	SET domain protein	XM_001481611.1
AFUA_3G12760	0.38359	0.168787	0.00556887	5.38241e-05	conserved hypothetical protein	XM_749252.1
AFUA_6G09170	0.383274	0.458666	0.00312544	0.00370834	3-methyl-2-oxobutanoate hydroxymethyltransferase PanB	XM_745712.1
AFUA_1G02600	0.380752	0.200966	0.00360744	0.00143419	conserved hypothetical protein	XM_744917.1
AFUA_5G06370	0.379865	0.431454	0.0150061	0.0201523	conserved hypothetical protein	XM_748903.1
AFUA_6G09580	0.379576	0.461448	0.000324289	0.00166225	C6 finger domain protein, putative	XM_745754.2
AFUA_2G11660	0.379359	0.431728	0.000521672	0.000335986	Rad4 family protein	XM_750405.1
AFUA_5G13770	0.378536	0.269094	0.0126245	0.0032537	hypothetical protein	XM_748184.1
AFUA_7G06710	0.378309	2.18041	0.00795358	0.000756921	hypothetical protein	XM_743747.1
AFUA_1G16070	0.377437	0.243006	0.0146005	0.00756984	conserved hypothetical protein	XM_747880.1
AFUA_7G05420	0.37712	0.309926	0.00575259	0.00460209	mitochondrial intermembrane space protein Mia40	XM_743874.1
AFUA_2G01590	0.376956	0.292596	0.0277981	0.0167393	non-classical export protein Nce102, putative	XM_744201.1
AFUA_2G15720	0.376945	0.204091	0.0110609	0.00416262	hypothetical protein	XM_750814.1
AFUA_1G10100	0.376773	0.44517	0.000489669	0.000130647	3-oxoacyl-(acyl-carrier-protein) reductase	XM_747283.1
AFUA_5G03390	0.376291	0.373891	0.00151236	0.00185859	conserved hypothetical protein	XM_742911.1
AFUA_1G10090	0.376007	0.339645	0.00152746	0.000829539	hypothetical protein	XM_747282.1
AFUA_2G04960	0.375653	0.40887	0.000854029	0.00192445	RecQ family helicase MusN	XM_744534.2
AFUA_2G08290	0.375265	0.331166	0.00267088	0.000663456	conserved hypothetical protein	XM_750070.1
AFUA_3G11530	0.374824	0.345833	0.000672559	0.000487915	Hsp40 co-chaperone Jid1, putative	XM_749373.1
AFUA_5G12640	0.374659	0.243018	0.00408549	0.00158088	DNA polymerase gamma	XM_748296.1
AFUA_1G02090	0.374058	0.332724	0.000695532	0.000230668	quinone oxidoreductase, putative	XM_744866.2
AFUA_5G05470	0.373909	0.327015	0.00151904	0.00115521	hypothetical protein	XM_748990.1
AFUA_8G04420	0.373204	0.276566	0.00472745	0.00270977	mRNA cleavage and polyadenylation specificity factor complex subunit (Pta1), putative	XM_742156.1
AFUA_8G05070	0.372799	0.469727	0.000441247	0.000729917	neutral amino acid permease	XM_742219.1
AFUA_8G01590	0.372426	0.440406	0.0244565	0.0328891	hypothetical protein	XM_741954.1
AFUA_2G04940	0.372281	0.441416	0.000481896	0.00244447	KH domain RNA binding protein	XM_744532.1
AFUA_5G02655	0.371784	0.26292	0.000929473	0.000125145	conserved hypothetical protein	XM_001481440.1
AFUA_6G10850	0.371543	0.288146	0.00819948	0.00315707	conserved hypothetical protein	XM_745880.1
AFUA_3G12530	0.371451	0.268039	0.00625134	0.00322869	sensor histidine kinase/response regulator, putative	XM_749275.1
AFUA_8G01560	0.371065	0.40313	0.000826002	0.000138776	aldo-keto reductase (YakC), putative	XM_741957.1
AFUA_4G08270	0.370825	0.184769	0.0304827	0.0120601	YeeE/YedE family integral membrane protein	XM_746906.1
AFUA_5G09730	0.370184	0.346425	0.00206264	0.0011043	conserved hypothetical protein	XM_748573.1
AFUA_3G09670	0.369778	0.368681	0.0356424	0.0362922	C6 transcription factor OefC	XM_749559.1
AFUA_7G02440	0.369726	0.272054	0.00708821	0.00481604	conserved glycine-rich protein	XM_741594.2
AFUA_5G06330	0.369636	0.461125	0.00429353	0.00740635	RSC complex subunit (Sth1), putative	XM_748907.1
AFUA_5G14980	0.369337	0.271432	0.00334925	0.00207703	conserved hypothetical protein	XM_748066.1
AFUA_2G12830	0.369326	0.431375	0.0205325	0.0159641	UDP-glucosyl transferase family protein	XM_750521.2
AFUA_5G14345	0.368126	0.221537	0.0300768	0.00486986	hypothetical protein	XM_748129.2
AFUA_6G13450	0.36785	0.273542	0.0010769	0.000453779	nitrilase	XM_746128.1
AFUA_4G07280	0.367644	0.348539	0.0361789	0.0326781	cAMP-mediated signaling protein Sok1, putative	XM_747005.1
AFUA_1G06820	0.367241	0.361729	0.00400414	0.00386633	conserved hypothetical protein	XM_745338.1
AFUA_4G06530	0.366522	0.437356	0.000688618	0.0008467	bZIP transcription factor (MetR), putative	XM_747080.1
AFUA_2G10810	0.366426	0.376632	0.00011089	0.000128014	nuclear protein export protein Yrb2, putative	XM_750321.1
AFUA_2G01280	0.365715	0.358129	0.027478	0.0257623	D-mandelate dehydrogenase, putative	XM_744171.1
AFUA_6G08250	0.365155	0.47252	0.01687	0.0304891	CwfJ domain protein	XM_745621.1
AFUA_4G12980	0.364215	0.259713	0.00027602	7.62546e-05	conserved hypothetical protein	XM_746440.1
AFUA_4G03450	0.364049	0.283258	0.00104365	0.000583673	NmrA-like family protein	XM_741439.1
AFUA_3G11330	0.362965	0.452289	0.0111168	0.0178667	bZIP transcription factor (AtfA), putative	XM_749393.2
AFUA_8G01120	0.362526	0.388367	0.00130419	0.000353245	conserved hypothetical protein	XM_742001.1
AFUA_4G04710	0.360687	0.373097	0.000329063	0.0001429	protein tyrosine phosphatase (Pyp1), putative	XM_741564.1
AFUA_2G03470	0.360453	0.463576	0.00102871	0.00215808	hypothetical protein	XM_744389.1
AFUA_6G10800	0.360317	0.386693	0.0191628	0.0185239	carboxylesterase, putative	XM_745875.1
AFUA_3G12750	0.360005	0.406853	0.000150885	0.000188519	DNA repair protein Mus81, putative	XM_749253.1
AFUA_2G13040	0.359481	0.32851	0.00127554	0.00080079	mitochondrial co-chaperone GrpE, putative	XM_750543.1
AFUA_1G07500	0.359058	0.230965	0.0130188	0.00551557	conserved hypothetical protein	XM_745403.1
AFUA_6G12650	0.358934	0.326109	0.00181059	0.00132708	conserved hypothetical protein	XM_746050.1
AFUA_6G07800	0.358791	0.336642	0.000673876	0.000647857	C6 finger domain protein, putative	XM_745578.1
AFUA_4G01305	0.358681	0.392848	0.018985	0.00306289	tRNA-Pro
AFUA_2G01670	0.358341	0.460514	0.00190399	0.0017509	FHA domain protein	XM_744209.2
AFUA_5G14170	0.35737	0.283548	0.00306449	0.00240291	hypothetical protein	XM_748147.1
AFUA_4G13210	0.357341	0.301557	0.000704551	0.000475201	conserved hypothetical protein	XM_746417.1
AFUA_5G02480	0.357127	0.331126	0.0292495	0.0241546	glycogen synthase Gsy1, putative	XM_743001.1
AFUA_2G16500	0.356654	0.400654	0.00278135	0.00380946	conserved hypothetical protein	XM_750894.1
AFUA_1G05020	0.356487	0.383897	0.000849248	0.000845	sulfate transporter, putative	XM_745158.1
AFUA_5G01970	0.355833	0.321665	0.000109315	6.85369e-05	glyceraldehyde 3-phosphate dehydrogenase GpdA	XM_743052.1
AFUA_6G00520	0.355752	0.305359	0.000130151	9.30636e-05	conserved hypothetical protein	XM_726410.1
AFUA_5G14350	0.355726	0.373838	0.000350224	0.000638197	c-24(28) sterol reductase	XM_748128.1
AFUA_1G02060	0.355677	0.492674	0.00109535	0.00295789	pachytene checkpoint component Pch2, putative	XM_744863.2
AFUA_6G01940	0.355302	0.342109	0.000231481	0.000223832	dienelactone hydrolase family protein	XM_742790.1
AFUA_2G15780	0.35525	0.174319	0.00102302	0.000167538	calcium dependent mitochondrial carrier protein, putative	XM_750820.1
AFUA_1G09560	0.354748	0.497021	0.000633456	0.0103374	protein transport protein (LST8), putative	XM_747230.1
AFUA_2G03280	0.354511	0.24399	0.0035305	0.000338542	bZIP transcription factor, putative	XM_744370.1
AFUA_2G13840	0.353104	0.160039	0.0121117	0.00394492	hypothetical protein	XM_750624.2
AFUA_6G07390	0.352224	0.443748	0.000402812	0.000405991	isocitrate dehydrogenase LysB	XM_745539.1
AFUA_2G14450	0.352105	5.0684	0.0205779	8.57598e-05	hypothetical protein	XM_750685.1
AFUA_5G10240	0.351985	0.189283	0.000173297	5.82613e-05	conserved hypothetical protein	XM_748524.1
AFUA_2G13600	0.351632	0.34885	2.39189e-05	0.000134293	mitochondrial pyruvate dehydrogenase kinase, putative	XM_750600.1
AFUA_6G13440	0.351365	0.272368	0.00197046	0.000235494	choline sulfatase, putative	XM_746127.1
AFUA_3G01410	0.351171	0.305976	0.0112791	0.00915105	polyketide synthase, putative	XM_743369.2
AFUA_2G13090	0.350947	0.348084	0.00205961	0.00267685	RNA polymerase II subunit 3	XM_750548.1
AFUA_6G00750	0.34999	0.150846	0.00352799	0.00100396	pyruvate decarboxylase, putative	XM_726388.1
AFUA_1G07250	0.349825	0.246915	0.0123294	0.0071287	SPX domain protein	XM_745380.1
AFUA_1G14360	0.348565	0.37857	0.0110053	0.000186394	C6 transcription factor, putative	XM_747713.2
AFUA_1G14120	0.34789	0.413275	0.0010262	0.00228136	nuclear segregation protein (Bfr1), putative	XM_747689.1
AFUA_2G16980	0.347654	0.358893	0.0284294	0.0273207	conserved hypothetical protein	XM_001481636.1
AFUA_1G07300	0.347032	0.481341	0.000317447	0.0011603	tetracycline transporter, putative	XM_745384.1
AFUA_2G04540	0.346961	0.256718	0.000107146	0.000156034	conserved hypothetical protein	XM_744493.1
AFUA_3G12330	0.346955	0.402088	0.00781335	0.0126039	phosphatidyl synthase	XM_749295.1
AFUA_4G07770	0.346156	0.214408	0.00524108	0.00255773	cation chloride cotransporter, putative	XM_746955.2
AFUA_7G06310	0.345668	0.324415	1.87134e-05	0.00105904	hypothetical protein	XM_743786.1
AFUA_5G10420	0.345498	0.0349772	0.00570839	0.000230031	nitrate reductase, putative	XM_748508.1
AFUA_8G07130	0.344938	0.275353	0.00125511	5.20614e-05	AhpC/TSA family thioredoxin peroxidase, putative	XM_742418.1
AFUA_6G09140	0.343843	2.65128	0.00207836	5.99013e-05	oxidoreductase, short-chain dehydrogenase/reductase family	XM_745709.1
AFUA_1G11000	0.343064	0.275417	0.000253319	9.31085e-05	C6 transcription factor, putative	XM_747372.1
AFUA_7G03770	0.342922	0.317553	0.000837816	0.000193075	hypothetical protein	XM_744038.1
AFUA_2G06050	0.342359	0.267844	0.000223037	3.46219e-06	conserved hypothetical protein	XM_744641.1
AFUA_1G11370	0.342147	2.57488	0.0225213	0.00279788	versicolorin B synthase, putative	XM_747409.2
AFUA_8G05580	0.341953	0.201221	0.000311442	8.04744e-06	acetyl-coA hydrolase Ach1, putative	XM_742266.1
AFUA_6G03390	0.340982	0.366118	0.0341191	0.0372221	glutathione S-transferase family protein, putative	XM_742644.2
AFUA_5G11580	0.340751	0.417888	0.00659158	0.00729804	transcription factor TFIIH subunit Tfb4, putative	XM_748399.1
AFUA_6G11540	0.340544	0.30284	0.000520002	0.000513926	conserved hypothetical protein	XM_745944.1
AFUA_6G08600	0.340396	0.445426	0.0104414	0.0196218	transcription factor TFIID complex 145 kDa subunit, putative	XM_745656.1
AFUA_6G13945	0.339881	0.206648	0.0240811	0.00992695	cytochrome P450 monooxygenase, putative	XM_001481427.1
AFUA_5G14870	0.339168	0.468647	0.0247763	0.0384515	protein kinase, putative	XM_748077.1
AFUA_7G01500	0.338799	0.48878	0.00166948	0.0455111	hypothetical protein	XM_741689.1
AFUA_6G13455	0.338798	0.347236	0.00909031	0.00868022	tRNA-Arg
AFUA_5G11720	0.338512	0.397981	1.79612e-05	2.31151e-06	26S proteasome regulatory subunit Mts4, putative	XM_748385.1
AFUA_2G05980	0.338496	0.443044	0.000591488	0.00030789	conserved hypothetical protein	XM_744634.2
AFUA_5G06310	0.338144	0.473864	0.0052405	0.00765883	conserved hypothetical protein	XM_748909.1
AFUA_6G05270	0.337976	0.395383	4.75951e-05	6.4577e-05	conserved hypothetical protein	XM_742457.1
AFUA_2G02140	0.337899	0.392436	6.65999e-05	9.28222e-05	CUE domain protein, putative	XM_744256.1
AFUA_2G01680	0.337285	0.244722	0.00402873	0.00186769	monooxygenase, putative	XM_744210.1
AFUA_3G08990	0.337224	0.492	0.00233385	0.00787694	cell surface protein, putative	XM_749624.1
AFUA_3G01230	0.335879	0.282582	0.0108496	0.00545764	MFS sugar transporte, putative	XM_743351.1
AFUA_3G11690	0.335791	0.271074	4.7991e-06	2.78575e-06	fructose-bisphosphate aldolase, class II	XM_749359.1
AFUA_2G13400	0.334582	0.359245	0.00397041	0.00458866	membrane protein TMS1, putative	XM_750580.1
AFUA_1G10480	0.334301	0.491976	0.00914945	0.0242136	DNA polymerase POL4, putative	XM_747321.1
AFUA_5G01710	0.333644	0.387294	0.00148834	0.00219306	cytochrome P450 phenylacetate 2-hydroxylase, putative	XM_743078.1
AFUA_6G12130	0.332133	0.462897	0.0101439	0.0177343	C6 transcription factor, putative	XM_745999.1
AFUA_6G04270	0.331979	5.04923	0.0414095	0.000532476	MFS sugar transporter, putative	XM_001481401.1
AFUA_7G04530	0.331891	0.341303	0.000475604	0.000373132	alcohol dehydrogenase, zinc-containing	XM_743964.1
AFUA_5G12840	0.331881	0.399017	0.006897	0.0126451	hydroxyacylglutathione hydrolase, putative	XM_748276.1
AFUA_5G14180	0.331283	0.485463	0.0081938	0.0169542	conserved hypothetical protein	XM_748146.1
AFUA_4G08090	0.330772	0.273688	0.00083267	0.000436732	conserved hypothetical protein	XM_746924.1
AFUA_7G03940	0.330387	0.316557	0.000437004	8.78639e-05	alpha,alpha-trehalose phosphate synthase subunit TPS3, putative	XM_744021.2
AFUA_5G09450	0.330302	0.244695	0.00728077	0.00426336	isoflavone reductase family protein	XM_748601.1
AFUA_3G00960	0.329977	6.06855	0.000232203	0.000164595	conserved hypothetical protein	XM_743324.1
AFUA_2G16820	0.329403	0.291651	7.19492e-05	3.99642e-05	curved DNA-binding protein (42 kDa protein)	XM_750926.1
AFUA_3G11160	0.327781	0.460808	0.000244986	0.000404691	zinc metalloproteinase, putative	XM_749410.2
AFUA_6G02290	0.327588	0.441426	0.0115242	0.021435	hypothetical protein	XM_742755.1
AFUA_1G12870	0.326814	0.126703	0.0047341	0.0015921	conserved hypothetical protein	XM_747564.2
AFUA_3G00350	0.325441	2.90705	8.64022e-05	0.000268543	conserved hypothetical protein	XM_743264.2
AFUA_5G04140	0.325189	0.3927	0.00917328	0.0280459	MIND kinetochore complex component Nnf1, putative	XM_001481446.1
AFUA_6G04490	0.323541	0.214013	0.0126653	0.00855949	camp independent regulatory protein	XM_742536.1
AFUA_6G12560	0.322995	0.374947	0.00084186	0.00104474	AAA family ATPase, putative	XM_746041.1
AFUA_2G05190	0.322968	0.357157	0.00052932	0.000615499	MFS monosaccharide transporter, putative	XM_744556.1
AFUA_4G09210	0.3229	6.32733	0.0389971	0.00206779	phosphate transporter	XM_746811.2
AFUA_1G07640	0.322837	0.360874	0.00107119	0.00129411	YdiU domain protein	XM_745417.1
AFUA_1G12370	0.322446	0.276696	0.00514422	0.00407451	DUF255 domain protein	XM_747513.1
AFUA_1G01560	0.322039	0.180267	0.000979158	1.21196e-06	C6 finger domain protein, putative	XM_744813.1
AFUA_2G12220	0.322002	0.408907	0.00394364	0.0061256	DNA replication factor C subunit Rfc1, putative	XM_750461.2
AFUA_4G10380	0.32116	0.301952	0.00583609	0.00461877	C2H2 finger domain protein, putative	XM_746695.1
AFUA_5G13990	0.320488	0.328078	0.0260408	0.0268619	endo-1,3(4)-beta-glucanase, putative	XM_001481468.1
AFUA_6G02050	0.320131	0.400939	0.00647499	0.0174338	conserved hypothetical protein	XM_742779.1
AFUA_2G02250	0.32009	0.471072	0.00754061	0.0156384	allantoinase Dal1, putative	XM_744267.1
AFUA_6G03040	0.319564	0.264622	0.000604803	0.000533882	MFS multidrug transporter, putative	XM_742679.1
AFUA_6G13810	0.319308	0.381274	0.00322367	0.0062782	hypothetical protein	XM_746164.1
AFUA_2G08440	0.319306	0.291654	0.00518945	0.00459937	ubiquitin C-terminal hydrolase, putative	XM_750085.1
AFUA_7G01570	0.319131	2.7899	0.0332735	0.0278615	conserved hypothetical protein	XM_741682.2
AFUA_2G07710	0.318994	0.48963	0.00126477	0.00179626	mRNA splicing factor RNA helicase (Cdc28), putative	XM_750013.1
AFUA_2G14710	0.318817	0.372565	8.75055e-05	7.26998e-05	arsenite resistance protein Ars2, putative	XM_750710.2
AFUA_3G12500	0.318553	0.400645	0.000777826	0.0013694	conserved hypothetical protein	XM_749278.1
AFUA_3G06140	0.318183	0.339667	0.00147322	0.000917245	cytoskeleton assembly control protein Sla2, putative	XM_749898.1
AFUA_5G06260	0.317243	0.387418	0.00289139	0.00381053	SNF2 family helicase/ATPase (Ino80), putative	XM_748914.1
AFUA_5G02260	0.317001	0.377642	0.00669871	0.00896073	ABC multidrug transporter, putative	XM_743023.1
AFUA_5G06460	0.316819	0.333883	0.0124185	0.010179	C6 finger domain protein, putative	XM_748894.1
AFUA_2G14290	0.316814	0.346267	0.000424482	0.000194431	translation initiation factor eIF-2B subunit family protein	XM_750669.1
AFUA_4G11070	0.316232	0.312286	0.000154868	0.000147749	nucleoporin SONB, putative	XM_746628.1
AFUA_5G06320	0.315833	0.281807	0.000718779	0.000493052	membrane biogenesis protein (Yop1), putative	XM_748908.1
AFUA_3G15060	0.315622	0.212792	0.0424278	0.0211218	glyoxalase family protein, putative	XM_749025.1
AFUA_1G16115	0.314208	0.416785	0.00435567	0.00991871	hypothetical protein	XM_747885.1
AFUA_3G00495	0.31411	0.373904	0.0143713	0.0243197	tRNA-Ile
AFUA_5G07530	0.311856	0.464898	0.00613235	0.00733699	conserved hypothetical protein	XM_748788.1
AFUA_3G14020	0.311815	0.254187	0.0019404	0.00142954	conserved hypothetical protein	XM_749129.1
AFUA_7G02550	0.3113	0.404618	0.00574937	0.00676694	xylitol dehydrogenase	XM_741584.1
AFUA_8G06570	0.310966	2.58579	0.0484886	0.00219099	acetyl xylan esterase, putative	XM_742365.1
AFUA_7G04520	0.310965	0.237724	0.000771877	0.000381514	conserved hypothetical protein	XM_743965.1
AFUA_5G05860	0.310675	0.380335	0.0094022	0.010355	conserved hypothetical protein	XM_748953.1
AFUA_6G00770	0.310418	0.433502	0.00118409	0.000870942	extracellular arabinanase, putative	XM_726386.1
AFUA_1G07150	0.309993	0.281422	0.00257116	0.00263771	RING finger domain protein (Rnf10), putative	XM_745369.1
AFUA_5G10060	0.309656	0.352384	0.0494618	0.0441277	cytochrome b5 reductase, putative	XM_748543.1
AFUA_5G07880	0.309646	0.1513	0.00289734	0.00135752	a-pheromone receptor PreA	XM_748755.1
AFUA_2G17880	0.309137	0.10458	0.00943048	0.00223325	C6 finger domain protein, putative	XM_751031.1
AFUA_5G06630	0.308872	0.343134	0.0394145	0.0451768	hypothetical protein	XM_748877.1
AFUA_4G13460	0.308709	0.414584	0.00321425	0.00623716	SNF2 family helicase/ATPase, putative	XM_746392.1
AFUA_7G06570	0.307603	3.83142	0.00309701	0.000240969	cation diffusion facilitator family metal ion transporter, putative	XM_743761.2
AFUA_1G02040	0.307091	0.250822	0.000592702	0.000501786	extracellular SCP domain protein Pry1, putative	XM_744861.1
AFUA_1G00700	0.306754	0.317752	8.13813e-05	4.19823e-05	hypothetical protein	XM_744729.1
AFUA_7G05430	0.306462	0.421343	0.0232357	0.0410112	nonsense-mediated mRNA decay factor (Upf2), putative	XM_743873.1
AFUA_4G00630	0.306198	0.317288	0.000854406	0.000420005	aminotransferase, putative	XM_741300.1
AFUA_5G13590	0.305496	0.263155	0.0349162	0.0365115	conserved hypothetical protein	XM_748202.1
AFUA_3G02180	0.305287	0.114353	0.0275077	0.0117704	AM-toxin synthetase	XM_743445.1
AFUA_1G07040	0.304812	0.41432	5.70207e-05	5.26633e-05	fructosamine-3-kinase, putative	XM_745359.2
AFUA_6G04460	0.304321	0.223314	0.0227443	0.0112709	phosphatidyl synthase	XM_742539.1
AFUA_8G04160	0.304166	0.327934	0.000142879	7.58634e-05	folylpolyglutamate synthetase, putative	XM_742130.1
AFUA_4G08900	0.303919	0.313587	8.64466e-06	2.63157e-05	CDK-activating kinase assembly factor MAT1	XM_746841.2
AFUA_2G14870	0.303653	0.457305	0.00351235	0.010239	conserved hypothetical protein	XM_750726.1
AFUA_4G12480	0.303319	0.35208	0.000558112	0.000520227	asparagine synthase related protein	XM_746490.1
AFUA_3G06922	0.303168	3.41871	0.00272176	1.55031e-05	DEAD/DEAH box helicase, putative	XM_001481557.1
AFUA_6G12950	0.302445	0.352587	0.00128175	0.00203199	trehalose-phosphate synthase/phosphatase complex subunit Tps1, putative	XM_746080.1
AFUA_4G07560	0.30149	0.370174	0.00701542	0.00967644	MYB and HSA domain protein	XM_746976.1
AFUA_4G06850	0.300465	0.32288	0.00448339	0.00441538	coenzyme A synthetase, putative	XM_747048.1
AFUA_5G10540	0.300382	0.364158	0.00277297	0.00200954	glycogen branching enzyme GbeA, putative	XM_748497.1
AFUA_4G06730	0.300317	0.288399	0.000875519	0.00058892	conserved hypothetical protein	XM_747060.2
AFUA_2G01040	0.30024	0.434807	7.38807e-05	9.36076e-05	formaldehyde dehydrogenase	XM_744147.1
AFUA_5G10760	0.299454	0.439443	0.0138485	0.0268591	alpha-1,2-mannosyltransferase (Kre2), putative	XM_748477.1
AFUA_6G02680	0.29914	0.48087	0.000277978	0.00156148	ankyrin repeat and BTB/POZ domain protein	XM_742716.1
AFUA_1G07510	0.298945	0.266042	0.000434741	0.000894507	mRNA cleavage factor complex component Pcf11, putative	XM_745404.1
AFUA_4G04200	0.2987	0.119679	0.000638397	0.000180942	myo-inositol-1(or 4)-monophosphatase	XM_741513.1
AFUA_2G10400	0.297925	0.17941	1.2438e-05	1.4786e-06	C6 transcription factor, putative	XM_750280.1
AFUA_1G06660	0.297469	0.374139	0.000368584	0.000472409	CBS domain protein	XM_745322.1
AFUA_3G04230	0.297364	0.338705	0.00170594	0.00208566	transcription initiation factor IIF subunit alpha, putative	XM_743647.1
AFUA_2G09450	0.29703	0.163715	0.0211961	0.0119949	carboxylic acid transport protein	XM_750186.1
AFUA_4G08450	0.296249	0.470025	0.0111542	0.0190699	conserved hypothetical protein	XM_746888.1
AFUA_8G04480	0.295609	0.429664	0.0195169	0.046676	hexose transporter protein	XM_742162.1
AFUA_6G07600	0.295387	0.490676	0.00216667	0.00990659	oxidoreductase, FAD-binding, putative	XM_745558.1
AFUA_2G09120	0.295236	0.377123	0.00124699	0.000821028	SNF2 family helicase, putative	XM_750153.1
AFUA_2G01290	0.294285	0.246535	0.00281873	0.00169618	polyketide synthase, putative	XM_744172.2
AFUA_2G12200	0.293266	0.490692	0.00557237	0.0154838	cAMP-dependent protein kinase catalytic subunit PkaC1	XM_750459.1
AFUA_4G08990	0.29283	0.389085	4.71795e-06	1.24917e-05	molybdenum cofactor sulfurase protein (HxB), putative	XM_746833.1
AFUA_5G11750	0.292491	0.279745	0.0169805	0.01552	LON domain serine protease, putative	XM_748382.1
AFUA_3G09820	0.292423	0.307209	0.0126733	0.00934565	C2H2 transcription factor, putative	XM_749544.2
AFUA_1G09240	0.291738	0.415361	2.63473e-05	7.48759e-05	ATP dependent RNA helicase, putative	XM_747198.1
AFUA_1G02990	0.291646	0.347322	0.000350639	0.000405864	WD repeat-containing protein	XM_744956.1
AFUA_8G05540	0.291572	0.412511	8.98744e-05	0.000195411	conserved hypothetical protein	XM_742263.1
AFUA_5G04100	0.291177	0.184332	0.00131864	0.000793083	PQ loop repeat protein	XM_742841.1
AFUA_6G03400	0.290536	0.368812	0.00365391	0.0106457	conserved hypothetical protein	XM_742643.2
AFUA_1G03960	0.290443	0.477613	0.0108948	0.0296258	Rhodanese domain protein	XM_745053.1
AFUA_5G08280	0.288332	0.454259	4.06119e-05	0.00076404	tRNA a64-2'-o-ribosylphosphate transferase	XM_748715.1
AFUA_3G01900	0.287958	0.279281	0.000333147	0.000319844	conserved hypothetical protein	XM_743417.2
AFUA_3G15160	0.287668	0.186171	0.00489215	0.00307423	hypothetical protein	XM_749015.1
AFUA_3G12280	0.286828	0.238068	4.39236e-05	2.73942e-05	recombination hotspot-binding protein (Translin), putative	XM_749300.2
AFUA_5G08580	0.286781	0.4124	0.00284205	0.00616206	alpha-1,6-mannosyltransferase subunit (Och1), putative	XM_748686.1
AFUA_8G01250	0.286174	0.372641	0.00905859	0.0191622	GNAT family acetyltransferase, putative	XM_741988.1
AFUA_4G01360	0.286001	2.60536	0.0349489	0.0324269	MFS transporter of unkown specificity	XM_741229.1
AFUA_3G09380	0.285848	0.28229	0.0266344	0.025402	regulatory factor Sgt1, putative	XM_749588.1
AFUA_4G11370	0.285657	0.436359	0.000392009	0.000538544	hypothetical protein	XM_746599.1
AFUA_5G03920	0.285399	0.469438	0.00081776	0.00300621	bZIP transcription factor HapX	XM_742859.1
AFUA_2G08170	0.285152	0.399543	0.000347594	0.000427364	RNA polymerase II transcription factor SIII (Elongin) subunit A, putative	XM_750059.1
AFUA_8G05490	0.284203	0.374341	0.00430251	0.00595953	transcription initiation factor iif, beta subunit	XM_742258.1
AFUA_5G02800	0.28391	0.365714	0.00225551	0.00368836	C6 transcription factor, putative	XM_742969.2
AFUA_5G08300	0.283309	0.375916	0.000148325	0.000707763	alpha-actinin, sarcomeric (f-actin cross linking protein)	XM_748713.1
AFUA_6G03130	0.282812	0.312897	0.00448203	0.00157915	hypothetical protein	XM_742670.1
AFUA_3G12660	0.282533	0.395371	0.00142777	0.00219683	C6 finger domain protein Acr-2, putative	XM_749262.1
AFUA_5G02730	0.282464	0.406116	0.00242099	0.00495199	gamma-tubulin complex component GCP5, putative	XM_742976.1
AFUA_6G13286	0.282394	0.159176	0.0366148	0.0222329	tRNA-Leu
AFUA_2G13230	0.282055	0.447104	1.8847e-05	0.00153184	universal stress protein family domain protein	XM_750562.1
AFUA_4G10490	0.282037	0.269634	0.0007508	0.000110596	Exocyst complex component Sec6, putative	XM_746684.1
AFUA_2G01630	0.28193	0.234505	0.00598191	0.00454782	MSF1 domain protein	XM_744205.1
AFUA_3G10520	0.280975	0.5	0.000217047	0.00501786	serine/threonine protein kinase (Prp4), putative	XM_749474.1
AFUA_2G15890	0.279627	0.446835	0.00146181	0.00504892	RING finger protein, putative	XM_750831.1
AFUA_5G08510	0.279484	0.419996	0.000369138	0.000690788	dynein family protein	XM_748693.1
AFUA_6G12570	0.279296	0.280873	0.000463936	0.000537922	EH domain binding protein epsin 2	XM_746042.1
AFUA_6G04000	0.278313	0.319456	0.00646839	0.00968756	GTPase activating protein (Tsc2), putative	XM_742584.1
AFUA_5G12720	0.277631	0.441952	0.000945092	0.00397346	ABC multidrug transporter, putative	XM_748288.1
AFUA_2G12990	0.277606	0.164606	0.00146264	0.000603252	peptidyl prolyl cis-trans isomerase Cyclophilin, putative	XM_750537.1
AFUA_1G14040	0.277539	0.263239	0.00263942	0.00118625	blue light-inducible protein Bli-3	XM_747681.1
AFUA_4G12690	0.277438	0.241384	0.00130227	0.00169199	GATA transcription factor LreB	XM_746470.1
AFUA_3G11760	0.27737	0.169425	0.0313796	0.0196792	MFS transporter, putative	XM_749352.1
AFUA_1G13410	0.276431	0.354332	0.00240937	0.00340179	conserved hypothetical protein	XM_747618.1
AFUA_6G02230	0.276264	0.33365	0.000350609	0.000487853	glucokinase GlkA, putative	XM_742761.1
AFUA_7G01350	0.274487	0.374989	0.000347513	0.000164279	conserved hypothetical protein	XM_741704.1
AFUA_1G01610	0.273806	0.123381	0.00103957	0.00019281	conserved hypothetical protein	XM_744818.1
AFUA_3G01430	0.273627	0.194974	0.00440258	0.002009	benzodiazepine receptor family protein	XM_743371.1
AFUA_1G14310	0.273607	0.288385	0.00871106	0.0100804	poly(A)-binding protein-dependent poly(A) ribonuclease, putative	XM_747708.1
AFUA_5G02190	0.273553	0.409866	0.00162429	0.0036489	sulfite oxidase, putative	XM_743030.2
AFUA_5G02530	0.273374	0.432375	0.0204698	0.0418691	ribokinase	XM_742996.1
AFUA_4G11760	0.273005	0.265689	0.000567461	0.000335137	conserved hypothetical protein	XM_746561.1
AFUA_4G09150	0.272856	0.343649	0.00315955	0.00409217	ABC multidrug transporter, putative	XM_746817.1
AFUA_2G16530	0.272721	0.311648	0.0141179	0.0150712	cyanate hydratase, putative	XM_750897.1
AFUA_4G03140	0.272261	0.303119	0.000134973	0.000144421	serine protein kinase Sky1, putative	XM_741407.1
AFUA_3G06020	0.270569	2.63125	0.0338715	0.00276012	glyoxalase family protein	XM_749911.1
AFUA_2G18010	0.270205	2.47759	0.00130698	0.00488819	cytochrome P450 monooxygenase, putative	XM_751045.1
AFUA_4G03480	0.270147	0.0547905	0.00162273	0.000212942	hypothetical protein	XM_741442.1
AFUA_4G03510	0.269914	0.172388	0.00122411	0.000640873	amino acid permease family protein, putative	XM_741445.1
AFUA_5G12470	0.269569	0.46003	0.0182322	0.0410808	oxidoreductase, 2OG-Fe(II) oxygenase family	XM_748312.1
AFUA_2G10120	0.268582	0.28737	0.00111184	0.0010953	YjeF domain protein	XM_750252.1
AFUA_4G10990	0.268322	0.244199	0.000114383	7.01995e-05	transporter protein smf2	XM_746636.2
AFUA_2G01740	0.268306	0.379194	0.00112352	0.00406029	sulfate transporter, putative	XM_744216.1
AFUA_4G06400	0.26805	0.291423	0.00371525	0.00429432	pH signal transduction protein PalA, putative	XM_747091.1
AFUA_3G10400	0.267421	0.33316	0.00228921	0.00308197	dolichol-phosphate mannosyltransferase, putative	XM_749486.1
AFUA_2G07620	0.267376	0.459032	0.00864855	0.0243351	cystathionine beta-synthase, putative	XM_750004.1
AFUA_5G00440	0.267079	0.314859	0.0260608	0.0222333	GNAT family N-acetyltransferase, putative	XM_743202.1
AFUA_3G12560	0.266968	0.218373	8.16527e-05	3.28818e-05	allantoicase Alc, putative	XM_749272.1
AFUA_6G02660	0.266295	0.344516	0.00018032	0.00019942	conserved hypothetical protein	XM_742718.1
AFUA_4G09070	0.266008	0.35201	0.000406225	0.00083559	ATP binding L-PSP endoribonuclease family protein, putative	XM_746825.1
AFUA_8G05985	0.265861	0.48939	0.0051004	0.0266673	conserved hypothetical protein	XM_742308.2
AFUA_6G12010	0.265121	0.318939	0.0312016	0.0272336	glycosyl hydrolase family protein	XM_745987.1
AFUA_2G07460	0.264894	0.211343	0.000277552	0.000189618	RNA polymerase II transcriptional coactivator, putative	XM_749989.1
AFUA_3G11120	0.264831	0.295539	0.000206315	0.000272447	glutamate decarboxylase, putative	XM_749414.1
AFUA_7G02040	0.264599	0.182437	0.00725029	0.00508123	triacylglycerol lipase, putative	XM_741635.2
AFUA_1G13380	0.262303	0.499283	0.00468041	0.0168829	hydantoin racemase (Dcg1), putative	XM_747615.1
AFUA_1G14620	0.261962	0.245979	0.000862243	0.000835803	Fibronectin type III domain protein	XM_747738.1
AFUA_2G13790	0.25941	0.295196	0.00346629	0.00509628	hypothetical protein	XM_750619.1
AFUA_8G04310	0.259253	2.98127	0.00193233	0.000849296	conserved hypothetical protein	XM_742145.1
AFUA_8G04150	0.259192	0.497872	0.000234554	0.000921169	MFS transporter, putative	XM_742129.1
AFUA_6G04390	0.258422	0.437179	0.000342203	0.00392343	histone ubiquitinationc protein (Bre1), putative	XM_742546.1
AFUA_4G00280	0.258019	2.37455	0.00881622	0.00146355	conserved hypothetical protein	XM_741335.2
AFUA_6G08140	0.257575	4.2352	0.012419	0.000248775	cytochrome P450 monooxygenase, putative	XM_745611.2
AFUA_4G13910	0.2561	0.245409	8.4677e-05	0.000311058	conserved hypothetical protein	XM_746348.2
AFUA_5G09220	0.256022	0.230175	0.00111025	0.000837101	Beige/BEACH domain protein	XM_748624.1
AFUA_8G04410	0.254339	0.370395	0.00693669	0.0135332	hypothetical protein	XM_742155.1
AFUA_4G09410	0.254002	0.383773	1.30514e-06	0.0010026	malic acid transport protein, putative	XM_746791.1
AFUA_1G17400	0.253948	0.332043	0.000287841	0.000427927	peptidase S41 family protein	XM_748014.1
AFUA_2G15370	0.253862	0.303045	0.000152713	0.00020068	MFS transporter family protein, putative	XM_750779.1
AFUA_3G10480	0.253669	0.211437	0.000874837	0.000602491	meiotic sister chromatid recombination protein Ish1/Msc1, putative	XM_749478.1
AFUA_2G02060	0.253341	0.252456	0.000543439	0.000669598	aminoacyl-tRNA hydrolase, putative	XM_744248.1
AFUA_7G06450	0.2521	0.112939	0.00122996	0.000389413	hypothetical protein	XM_743772.1
AFUA_4G06060	0.25128	0.289955	0.0140828	0.0163971	conserved hypothetical protein	XM_747125.1
AFUA_2G15730	0.251193	0.173043	0.0114362	0.00734654	MFS transporter, putative	XM_750815.1
AFUA_2G01080	0.25076	0.414021	0.0207683	0.0435705	conserved hypothetical protein	XM_744151.1
AFUA_2G05840	0.250149	0.253178	0.00159178	0.000295238	MFS multidrug transporter, putative	XM_744620.1
AFUA_4G06270	0.250112	0.345659	0.000923217	0.00579276	hypothetical protein	XM_747104.1
AFUA_4G07930	0.249999	0.36902	0.000757602	0.00170606	conserved hypothetical protein	XM_746939.1
AFUA_1G17010	0.249659	0.43976	0.000922736	0.000921345	glutathione S-transferase, putative	XM_747976.1
AFUA_3G10920	0.249251	0.279149	0.00312868	0.00420011	telomere and ribosome associated protein Stm1, putative	XM_749434.1
AFUA_6G02210	0.248466	0.458379	0.00380135	0.00916918	cytochrome P450 monooxygenase, putative	XM_742763.1
AFUA_3G14960	0.24797	0.180329	0.000970378	0.00061006	lipase/esterase, putative	XM_749035.1
AFUA_6G12600	0.247748	0.405269	0.0039952	0.0101972	WD repeat protein	XM_746045.1
AFUA_1G03570	0.247376	46.4907	0.00268594	0.00284777	acid phosphatase PHOa	XM_745014.1
AFUA_5G01900	0.246926	0.443627	0.00126877	0.00619254	heat shock transcription factor Hsf1, putative	XM_743059.1
AFUA_4G03160	0.246828	0.429495	0.00262311	0.0073831	cell cycle control protein (Cwf26), putative	XM_741409.1
AFUA_2G02650	0.246672	0.276362	0.000518144	0.000747138	conserved hypothetical protein	XM_744307.1
AFUA_1G09030	0.246304	0.254194	0.000158105	7.50931e-05	conserved hypothetical protein	XM_747177.1
AFUA_4G07890	0.245078	0.255468	0.000690064	0.000693046	conserved hypothetical protein	XM_746943.1
AFUA_2G01660	0.244972	0.417387	0.00522755	0.0133338	mitochondrial outer membrane translocase receptor (TOM70), putative	XM_744208.1
AFUA_5G14190	0.244688	0.350647	0.0202103	0.0149745	beta-glucanase, putative	XM_748145.1
AFUA_4G04540	0.243554	0.479126	0.00655699	0.0270368	C4-dicarboxylate transporter/malic acid transport protein, putative	XM_741547.1
AFUA_4G09930	0.243548	0.200425	0.00500994	0.00394412	conserved hypothetical protein	XM_746740.1
AFUA_6G03190	0.243452	7.18163	0.00795791	0.000417375	hypothetical protein	XM_742665.1
AFUA_5G08440	0.242853	0.193383	0.00140759	0.00109381	conserved hypothetical protein	XM_748700.1
AFUA_4G03930	0.242735	3.635	0.00322742	0.0296336	cysteine synthase B, putative	XM_741487.1
AFUA_4G12030	0.241881	3.01382	0.00048541	7.33452e-05	hypothetical protein	XM_746535.1
AFUA_3G14250	0.241851	0.463779	2.53804e-05	0.000871724	Indoleamine 2,3-dioxygenase subfamily	XM_749108.1
AFUA_2G10590	0.241221	0.2712	0.00151969	0.00179254	disulfide isomerase, putative	XM_750299.2
AFUA_1G14290	0.240945	0.153633	0.00884897	0.00577904	small nuclear ribonucleoprotein (LSM7), putative	XM_747706.1
AFUA_4G13180	0.240934	0.168984	0.00075999	0.000385694	TPR repeat protein	XM_746420.1
AFUA_5G05910	0.240599	0.197289	0.00143448	0.00110037	conserved hypothetical protein	XM_748948.1
AFUA_8G01240	0.24046	0.337476	0.0244708	0.0179619	C6 transcription factor, putative	XM_741989.1
AFUA_6G08420	0.240266	0.403078	0.0010169	0.00304633	ubiquitin-protein ligase E3 component (UBR1), putative	XM_745638.1
AFUA_4G09770	0.240112	0.391008	0.000458671	0.00104102	conserved hypothetical protein	XM_746756.1
AFUA_2G06170	0.240002	0.336569	0.00662007	0.00967268	autophagy protein Atg22, putative	XM_744653.1
AFUA_5G04120	0.239359	0.228119	9.44095e-06	1.24627e-06	SIR2 family histone deacetylase, putative	XM_742839.1
AFUA_1G14390	0.238961	0.356586	0.00699781	0.00881348	zinc-dependent alcohol dehydrogenase, putative	XM_747716.1
AFUA_2G08840	0.238723	0.418601	0.00011605	0.00010353	terminal deoxynucleotidyl transferase, putative	XM_750125.1
AFUA_5G09460	0.238567	0.428358	0.00786231	0.0210168	ABC transporter, putative	XM_748600.1
AFUA_4G09620	0.237318	0.17887	0.0206456	0.0131247	WD repeat protein	XM_746771.2
AFUA_2G12850	0.236985	10.0029	0.0068064	3.2906e-06	1,3-beta-glucanosyltransferase Gel3	XM_750522.1
AFUA_6G12460	0.236854	0.268071	0.0102596	0.0111376	conserved hypothetical protein	XM_746031.1
AFUA_3G14180	0.236741	0.441553	0.000179191	1.51463e-05	conserved hypothetical protein	XM_749114.1
AFUA_5G08010	0.236528	0.468297	0.00333952	0.0107844	protein N-terminal asparagine amidohydrolase, putative	XM_748742.1
AFUA_5G14710	0.236417	0.364305	0.0269564	0.043335	conserved hypothetical protein	XM_748093.1
AFUA_4G08510	0.236359	0.328159	0.00955963	0.0150193	mRNA capping nucleoside-triphosphatase, putative	XM_746882.1
AFUA_2G08740	0.235816	0.234611	0.000958515	0.00120717	ZIP metal ion transporter, putative	XM_750115.1
AFUA_6G02540	0.234962	0.261188	0.000874776	0.00108929	actin associated protein Wsp1, putative	XM_742731.1
AFUA_3G11370	0.233761	0.32763	0.000111189	0.000360272	mitochondrial large ribosomal subunit L49, putative	XM_749389.1
AFUA_4G10810	0.233646	0.178032	0.00102296	6.65128e-05	conserved hypothetical protein	XM_746653.1
AFUA_6G12190	0.233546	0.329842	0.00157158	0.00169874	conserved hypothetical protein	XM_746005.1
AFUA_7G02100	0.232898	0.287952	0.00175191	0.00179967	conserved hypothetical protein	XM_741629.1
AFUA_6G04190	0.23265	0.459463	0.00053335	0.00177194	conserved hypothetical protein	XM_742566.1
AFUA_4G08800	0.2325	0.258544	0.000108555	8.70521e-05	ABC a-pheromone efflux pump AtrD	XM_746851.1
AFUA_6G12290	0.232417	0.241762	0.00598642	0.00724491	PH domain protein	XM_746014.1
AFUA_1G02490	0.231978	0.240394	0.000129934	0.000149552	conserved hypothetical protein	XM_744906.1
AFUA_4G10780	0.231797	0.416207	0.00056173	0.00212416	ubiquitin-protein ligase (Tom1), putative	XM_746656.1
AFUA_1G14550	0.231118	4.92509	0.0159378	0.0140811	Mn superoxide dismutase MnSOD	XM_747731.1
AFUA_3G06060	0.230586	0.316853	0.00136168	0.00192437	Flap endonuclease Rad27, putative	XM_749907.1
AFUA_4G01180	0.229528	10.2579	0.0247667	0.00522684	hypothetical protein	XM_741246.1
AFUA_1G10610	0.229272	0.297234	0.000514692	0.00082074	conserved hypothetical protein	XM_747334.1
AFUA_4G03435	0.229219	0.217512	0.0013301	0.00100699	formate/nitrite transporter family protein, putative	XM_001481486.1
AFUA_7G06440	0.229073	0.0714574	0.029381	0.0115667	F-box domain protein	XM_743773.1
AFUA_1G09260	0.228969	0.13087	0.00125572	0.000703354	acetyltransferase, GNAT family family	XM_747200.1
AFUA_6G03690	0.228669	0.0415496	0.000557015	0.000235294	sodium P-type ATPase, putative	XM_742615.1
AFUA_8G04490	0.228392	0.160804	0.000472635	0.000272397	conserved hypothetical protein	XM_742163.1
AFUA_6G13850	0.228147	0.318287	0.000387824	0.000633218	GTPase activating protein (Evi5), putative	XM_746168.1
AFUA_2G13870	0.227242	0.404967	0.00398217	0.0106268	mitochondrial carrier protein, putative	XM_750627.1
AFUA_1G00120	0.227176	0.133997	5.95138e-05	2.38518e-05	hypothetical protein	XM_744671.1
AFUA_1G02440	0.227132	0.31222	0.00194265	0.00283216	indole-diterpene biosynthesis protein PaxU, putative	XM_744901.1
AFUA_7G04610	0.226937	0.145309	0.00146692	0.000920496	Ulp1 protease family protein	XM_743956.1
AFUA_2G01405	0.22642	0.322384	0.0109928	0.0170362	cyanovirin-N family protein	XM_001481594.1
AFUA_2G09990	0.225925	0.213231	0.00428725	0.00354709	conserved hypothetical protein	XM_750239.2
AFUA_5G07860	0.225829	0.153665	0.000311187	0.000202601	phosphatase family protein	XM_748757.1
AFUA_2G08630	0.2251	0.172669	0.000224787	0.0001563	DUF788 domain protein	XM_750104.2
AFUA_4G13510	0.224703	0.116099	0.00332149	0.00163883	isocitrate lyase AcuD	XM_746387.1
AFUA_6G10965	0.224631	0.149	0.0245512	0.0143506	apoptosis-inducing TAF9-like domain 1 family protein, putative	XM_001481419.1
AFUA_5G07490	0.223833	0.153111	0.000599892	8.8804e-05	steroid monooxygenase (CpmA), putative	XM_748792.1
AFUA_4G07920	0.223411	0.248075	0.0290611	0.0245005	hypothetical protein	XM_746940.1
AFUA_5G13930	0.223161	0.251009	0.00437376	0.0055361	CCCH finger DNA binding protein, putative	XM_748170.1
AFUA_7G00280	0.222993	0.41694	0.00152121	0.00438779	conserved hypothetical protein	XM_741808.1
AFUA_6G07500	0.222799	0.403774	0.00329848	0.00775498	DNA excision repair protein Rad2	XM_745549.1
AFUA_8G01440	0.222557	0.253224	0.00829312	0.00967866	C6 finger domain protein, putative	XM_741969.1
AFUA_8G02260	0.222493	0.114439	0.0366144	0.0244467	neutral amino acid permease	XM_741887.1
AFUA_8G01890	0.221711	0.0969144	0.00117999	0.000467149	Na+/H+ exchanger family protein, putative	XM_741924.1
AFUA_5G02250	0.220974	0.42223	3.97763e-05	7.24987e-05	conserved hypothetical protein	XM_743024.1
AFUA_5G13710	0.22068	0.186597	0.00429303	0.00116309	carboxylesterase, putative	XM_748190.1
AFUA_2G13200	0.220611	0.394896	0.00304095	0.00794676	DRAP deaminase, putative	XM_750559.1
AFUA_4G00460	0.219712	0.261776	0.0398449	0.0357795	chlorohydrolase family protein, putative	XM_741317.1
AFUA_3G13600	0.218288	0.182155	9.98906e-05	9.45675e-05	C6 transcription factor, putative	XM_749171.1
AFUA_3G03920	0.218072	0.295997	0.0186597	0.0323811	C6 transcription factor, putative	XM_743619.1
AFUA_7G01730	0.218053	0.152084	0.000544812	0.000138626	phosphatidylserine decarboxylase family protein	XM_741666.1
AFUA_3G10760	0.217993	0.409047	0.000403753	0.00143799	phosphoketolase, putative	XM_749450.1
AFUA_4G10500	0.217887	0.362975	0.000241728	0.000761532	conserved hypothetical protein	XM_746683.1
AFUA_5G10790	0.217854	0.275904	0.000131194	0.000197013	oxidoreductase, short chain dehydrogenase/reductase family	XM_748474.1
AFUA_1G11420	0.217834	0.344725	0.000445336	0.00126412	cell wall biogenesis protein phosphatase Ssd1, putative	XM_747414.1
AFUA_4G13360	0.217573	0.153104	0.00094208	4.89759e-05	endo-1,3(4)-beta-glucanase, putative	XM_746402.1
AFUA_5G04310	0.217531	0.231021	0.0011336	0.00113015	peroxisomal membrane protein Pmp47, putative	XM_742819.2
AFUA_6G09000	0.217117	0.392324	0.00518526	0.0133921	PHD finger domain protein, putative	XM_745695.1
AFUA_8G01480	0.217021	0.254038	0.032119	0.0413955	potassium channel, putative	XM_741965.1
AFUA_2G06220	0.216794	0.211999	0.000672494	0.000676268	zinc knuckle domain protein	XM_744658.1
AFUA_6G12910	0.216611	0.203729	0.000224768	0.00016734	dsDNA-dependent ATPase Rad54, putative	XM_746075.2
AFUA_6G08940	0.215592	0.170561	0.000728901	0.000609357	hypothetical protein	XM_745690.1
AFUA_4G14400	0.215575	0.268695	3.49381e-06	6.17253e-06	C2H2 finger domain protein, putative	XM_746299.1
AFUA_7G01680	0.215508	0.492742	0.00395548	0.023357	conserved hypothetical protein	XM_741671.1
AFUA_8G05080	0.215188	0.256673	0.00129554	0.000395882	hypothetical protein	XM_742220.1
AFUA_1G15350	0.215087	0.3852	0.00233824	0.00301085	homoserine acetyltransferase family protein	XM_747810.1
AFUA_6G12430	0.214274	0.34054	0.00173485	0.0031163	Ran-interacting protein Mog1, putative	XM_746028.1
AFUA_5G04430	0.214106	0.385117	0.000579867	0.00144328	conserved hypothetical protein	XM_742807.1
AFUA_4G03430	0.213265	0.302582	0.00515743	0.00772845	C6 transcription factor, putative	XM_741437.1
AFUA_1G12250	0.212662	0.123966	0.000720687	0.000518067	mitochondrial hypoxia responsive domain protein	XM_747500.1
AFUA_3G08890	0.212574	0.315111	0.00701404	0.0100267	hypothetical protein	XM_749634.1
AFUA_5G12330	0.212571	0.31696	0.000282252	0.000444186	WD repeat protein	XM_748326.1
AFUA_2G02310	0.212486	0.320321	0.000454827	0.00121501	actin cortical patch protein Sur7, putative	XM_744273.1
AFUA_4G13570	0.212313	0.375759	2.79861e-05	0.000245471	thiol methyltransferase, putative	XM_746381.1
AFUA_2G00590	0.211759	2.16452	0.000614362	0.00080794	glutathione S-transferase, putative	XM_744102.1
AFUA_6G04360	0.211334	2.64881	0.0259777	0.00199349	ABC drug exporter AtrF	XM_742549.1
AFUA_4G13310	0.210639	0.271413	4.15157e-06	3.84794e-05	metallo-beta-lactamase domain protein, putative	XM_746407.1
AFUA_2G00820	0.210375	0.310713	0.0141457	0.0101022	extracellular GDSL-like lipase/acylhydrolase, putative	XM_744126.1
AFUA_2G09840	0.209526	0.264083	2.15028e-06	2.73651e-06	folic acid synthesis protein	XM_750224.1
AFUA_3G12710	0.208594	0.210358	0.0366588	0.0350661	conserved hypothetical protein	XM_749257.1
AFUA_1G01040	0.208528	2.00158	0.000180728	0.00506932	Pfs domain protein	XM_744761.2
AFUA_1G13510	0.20841	0.125311	0.00139011	0.000804303	C6 transcription factor FacB/Cat8	XM_747628.1
AFUA_5G02060	0.208138	0.407737	0.00159256	0.00484999	dephospho-CoA kinase, putative	XM_743043.1
AFUA_2G12520	0.20757	0.327007	0.000278223	0.000291066	conserved hypothetical protein	XM_750491.1
AFUA_3G12620	0.207515	2.02258	0.046483	0.0356559	acyl-CoA:6-aminopenicillanic-acid-acyltransferase, putative	XM_749266.1
AFUA_1G11210	0.207366	0.339489	0.000914856	0.00426546	hypothetical protein	XM_747393.1
AFUA_2G09460	0.207023	0.457547	0.000682709	0.0254984	potassium transporter	XM_750187.1
AFUA_6G10960	0.2068	0.226155	0.00171288	0.00175974	hypothetical protein	XM_745889.1
AFUA_1G14380	0.206775	0.18679	0.000853416	0.000716441	3-ketoacyl-acyl carrier protein reductase, putative	XM_747715.1
AFUA_1G06920	0.206598	0.46669	0.000687963	0.00439604	serine/threonine protein kinase, putative	XM_745348.1
AFUA_8G07110	0.206527	0.0948676	0.00193556	0.00104165	alanyl-tRNA synthetase, putative	XM_742416.1
AFUA_4G05985	0.206294	0.210057	1.00001e-05	0.000128137	conserved hypothetical protein	XM_001481508.1
AFUA_6G03280	0.20625	0.112451	0.00428683	0.00276102	swollenin, putative	XM_742655.1
AFUA_7G02060	0.206019	0.422172	0.000433217	0.00145017	conserved hypothetical protein	XM_741633.1
AFUA_5G02690	0.205517	0.203859	0.0402544	0.039929	C6 transcription factor, putative	XM_001481441.1
AFUA_8G02770	0.20518	0.316551	6.01928e-05	0.000152426	cytidine deaminase, putative	XM_741837.1
AFUA_2G04180	0.205038	0.323649	0.00182753	0.00220272	conserved hypothetical protein	XM_744457.1
AFUA_2G13490	0.204863	0.377135	0.00606833	0.0110428	KH domain protein	XM_750589.1
AFUA_2G03620	0.204642	0.233719	0.00691817	0.00814358	oxidoreductase, short-chain dehydrogenase/reductase family	XM_744402.1
AFUA_7G04280	0.204386	0.179017	0.000341569	0.000292976	small nuclear ribonucleoprotein (LSM5), putative	XM_743988.1
AFUA_2G02950	0.204323	0.398489	0.000431072	0.00057657	aldehyde reductase, putative	XM_744336.2
AFUA_3G01760	0.2043	0.187084	0.00457401	0.00423466	alpha/beta superfamily hydrolase, putative	XM_743404.1
AFUA_8G04570	0.204035	0.349086	0.000382049	0.000982228	PWWP domain protein	XM_742171.1
AFUA_1G00610	0.203883	0.298289	0.000313313	0.000479151	conserved hypothetical protein	XM_744720.1
AFUA_3G14970	0.203868	0.237366	4.32086e-05	3.20239e-05	thioredoxin Trx1, putative	XM_749034.1
AFUA_2G07610	0.20376	0.27375	9.00407e-05	0.000138544	short chain dehydrogenase/reductase, putative	XM_750003.1
AFUA_1G15640	0.203581	0.161833	0.000709072	0.000583286	conserved hypothetical protein	XM_747837.1
AFUA_4G04580	0.203522	0.264014	0.00113456	0.000754972	hypothetical protein	XM_741551.1
AFUA_3G13420	0.203469	0.309887	0.000636019	0.00078629	conserved hypothetical protein	XM_749187.1
AFUA_8G01310	0.202846	0.372921	0.00735958	0.0128151	ferric-chelate reductase (Fre2), putative	XM_741982.1
AFUA_5G09240	0.202834	0.472431	0.00151193	0.00795797	Cu,Zn superoxide dismutase SOD1	XM_748622.1
AFUA_4G04090	0.202713	0.398766	4.20472e-05	0.000121302	conserved serine-threonine rich protein	XM_741502.1
AFUA_3G13300	0.2025	0.289178	0.00157978	0.00264143	hypothetical protein	XM_749199.1
AFUA_1G12980	0.201911	0.142684	0.00111839	0.000829173	conserved hypothetical protein	XM_747575.1
AFUA_6G00490	0.201643	0.178564	0.00117313	0.00138701	DUF521 domain protein	XM_726413.1
AFUA_5G07480	0.201517	0.329881	0.00858732	0.0155016	conserved hypothetical protein	XM_748793.1
AFUA_4G04110	0.201242	0.350012	0.000953804	0.00212586	SAC3/GANP domain protein	XM_741504.1
AFUA_7G05070	0.200784	0.461361	0.00088484	0.00266173	FAD dependent oxidoreductase, putative	XM_743910.1
AFUA_4G03740	0.200004	0.305551	3.32775e-05	1.08238e-05	MFS transporter, putative	XM_741468.1
AFUA_1G16310	0.199846	0.436459	0.00292613	0.0125428	glucose-inducible SAM-dependent methyltransferase Rrg1, putative	XM_747904.1
AFUA_5G00120	0.199846	6.36781	7.00071e-05	0.0219706	cytochrome P450 oxidoreductase/alkane hydroxylase, putative	XM_743235.2
AFUA_6G13650	0.199833	0.259404	0.000811957	0.00109411	nuclear serine protease HtrA2/Nma111, putative	XM_746148.1
AFUA_2G02380	0.199195	0.253595	0.000909991	0.00142987	conserved hypothetical protein	XM_744280.1
AFUA_2G14700	0.198952	0.362399	0.00834577	0.0190699	conserved hypothetical protein	XM_750709.2
AFUA_3G05470	0.198251	0.369807	0.00152602	0.00374963	conserved hypothetical protein	XM_749961.1
AFUA_1G12090	0.198134	0.318332	0.000155464	0.000199194	cation efflux family protein family	XM_747484.1
AFUA_3G02540	0.197876	6.42925	0.0310925	0.00171004	conserved hypothetical protein	XM_743482.1
AFUA_1G07690	0.196754	0.34653	0.000325442	0.000679086	protein O-mannosyl transferase	XM_745422.1
AFUA_2G00130	0.195789	0.275128	0.000604207	0.000392496	solid-state culture specific protein, putative	XM_744056.1
AFUA_5G11480	0.195687	0.188109	0.00307222	0.0031305	conserved hypothetical protein	XM_748408.1
AFUA_3G01730	0.195654	0.343742	0.000526126	0.000270377	hypothetical protein	XM_743401.1
AFUA_1G06640	0.195329	0.30783	0.00191774	0.00328283	zinc-binding oxidoreductase, putative	XM_745320.1
AFUA_2G14170	0.195328	0.102488	0.000615992	0.000227316	hypothetical protein	XM_750657.1
AFUA_1G05860	0.195	0.184402	0.000148555	0.000204571	conserved hypothetical protein	XM_745243.1
AFUA_8G01100	0.194763	0.174559	9.90746e-05	1.30119e-05	Melibiase subfamily, putative	XM_742003.1
AFUA_6G00120	0.193443	0.403013	0.00106948	0.0113962	C6 transcription factor, putative	XM_726452.1
AFUA_6G08770	0.192951	0.326455	0.00261322	0.00582193	ankyrin repeat protein	XM_745673.1
AFUA_1G04950	0.192164	0.274979	0.0103737	0.0147984	serine/threonine protein phosphatase PP1, putative	XM_745151.1
AFUA_7G05770	0.191057	0.172051	0.00126131	0.00105223	conserved hypothetical protein	XM_743840.1
AFUA_4G11290	0.19101	0.257915	0.000209177	0.000301335	proteasome activator subunit 4, putative	XM_746607.1
AFUA_3G01470	0.190751	0.0762222	0.000108256	1.60189e-05	conserved hypothetical protein	XM_743375.2
AFUA_7G06610	0.190212	0.331732	5.68796e-06	1.74427e-05	isochorismatase family hydrolase, putative	XM_743757.1
AFUA_1G14050	0.190065	0.105074	0.000825135	0.000506999	F-box domain protein	XM_747682.1
AFUA_4G09850	0.189688	0.207368	0.00194942	0.00157109	hypothetical protein	XM_746748.1
AFUA_5G12035	0.189618	0.460213	0.000241387	0.00145676	conserved hypothetical protein	XM_001481462.1
AFUA_2G10750	0.188992	0.280259	0.00115539	0.00394349	RNA helicase (Dbp), putative	XM_750315.1
AFUA_3G07670	0.188204	0.379173	0.000223929	0.00174697	transcription elongation factor S-II	XM_749751.1
AFUA_1G01020	0.187877	3.35752	0.0011352	0.0223814	Pfs, NACHT and Ankyrin domain protein	XM_744759.1
AFUA_6G00500	0.187831	0.266905	0.00255496	0.00378179	chitosanase, putative	XM_726412.1
AFUA_4G03850	0.187419	0.46282	0.000705661	0.00248731	protein kinase Yak1, putative	XM_741479.1
AFUA_5G02240	0.187324	0.295741	0.000612295	0.00116287	NAD dependent epimerase/dehydratase family protein	XM_743025.1
AFUA_6G10120	0.186486	0.456641	0.000283132	0.00135383	zinc-binding oxidoreductase ToxD, putative	XM_745808.1
AFUA_2G03150	0.185754	0.231085	2.0081e-05	5.41606e-05	kinesin family protein	XM_744357.1
AFUA_4G06410	0.185604	0.371182	0.000183626	0.000546338	conserved hypothetical protein	XM_747090.1
AFUA_3G03290	0.185471	26.4279	0.000619055	1.27902e-05	conserved hypothetical protein	XM_743555.1
AFUA_1G14890	0.185388	0.300021	0.00686313	0.0103049	cAMP-specific phosphodiesterase, putative	XM_747765.2
AFUA_4G11360	0.185292	0.294718	0.00019726	0.000316903	glycerol-3-phosphate acyltransferase Sct1, putative	XM_746600.1
AFUA_1G14400	0.184321	0.220489	0.00174686	0.00181143	hydroxyisocaproate dehydrogenase, putative	XM_747717.1
AFUA_6G02430	0.183478	0.167147	0.000970609	6.66015e-05	conserved hypothetical protein	XM_742741.2
AFUA_2G04170	0.182507	0.468736	0.00491807	0.0240017	conserved hypothetical protein	XM_744456.1
AFUA_1G09750	0.182452	0.163636	0.000119075	0.000113618	aldehyde reductase (AKR1), putative	XM_747248.1
AFUA_4G00840	0.182326	0.13591	0.00177675	0.00110839	hypothetical protein	XM_741279.1
AFUA_1G12970	0.182054	0.181329	0.000137086	0.000138359	conserved hypothetical protein	XM_747574.1
AFUA_5G01272	0.181583	0.300399	0.00460612	0.00791312	C6 transcription factor, putative	XM_001481437.1
AFUA_2G00270	0.181081	0.185578	0.00115679	0.00121999	conserved hypothetical protein	XM_001481588.1
AFUA_1G03970	0.180971	0.311177	0.000841471	0.00162056	mitochondrial translation initiation factor IF-2, putative	XM_745054.1
AFUA_8G04830	0.180367	0.149623	0.00116539	0.000929753	conserved hypothetical protein	XM_001481358.1
AFUA_3G02760	0.180069	0.155777	0.0153643	0.0128983	ABC multidrug transporter, putative	XM_743505.1
AFUA_6G07410	0.179303	0.29989	9.71068e-06	1.53218e-05	conserved hypothetical protein	XM_745541.1
AFUA_5G09990	0.179026	0.212758	0.000647317	0.000776101	C6 transcription factor, putative	XM_748548.1
AFUA_2G10430	0.178456	0.368118	0.000583874	0.00155454	AAR2 family protein	XM_750283.1
AFUA_4G03830	0.178119	0.373048	0.0199511	0.043665	conserved hypothetical protein	XM_741477.1
AFUA_2G15800	0.178008	0.296098	0.000392508	0.000349029	conserved hypothetical protein	XM_750822.1
AFUA_5G10690	0.177061	0.273303	0.00116944	0.00164529	MFS monosaccharide transporter, putative	XM_748482.1
AFUA_3G11610	0.176936	0.300916	0.000161651	0.000558997	nucleosome binding protein (Nhp6a), putative	XM_749365.1
AFUA_1G00420	0.176864	2.68073	0.0240905	0.00193373	carboxypeptidase S1, putative	XM_744701.2
AFUA_5G14210	0.176804	0.196301	0.00216354	0.00263535	glucose repressible protein Grg1, putative	XM_748143.1
AFUA_7G06400	0.176308	0.112556	0.0012436	0.000683146	pectate lyase, putative	XM_743777.1
AFUA_3G00230	0.175649	0.102738	0.00463471	0.00241592	beta-glucosidase, putative	XM_743252.1
AFUA_5G02500	0.175646	0.239539	0.00440938	0.00580323	conserved hypothetical protein	XM_742999.1
AFUA_5G02110	0.175383	0.163621	0.00146983	0.00116594	conserved hypothetical protein	XM_743038.1
AFUA_2G09410	0.174872	2.30452	4.19191e-05	0.00298311	alpha-N-acetylglucosaminidase, putative	XM_750182.1
AFUA_4G11040	0.174815	0.317719	0.000878241	0.00179557	SET domain protein	XM_746631.1
AFUA_3G14840	0.174747	0.195834	0.0102798	0.00567252	C6 transcription factor, putative	XM_749048.1
AFUA_6G09670	0.174742	0.219137	0.0137	0.0163824	cytochrome P450 oxidoreductase GliC	XM_745763.2
AFUA_5G12490	0.17469	0.276081	0.0341752	0.0373998	stress response protein Rds1, putative	XM_748310.1
AFUA_1G15940	0.173789	0.309958	8.91037e-05	0.000210557	Auxin Efflux Carrier superfamily	XM_747867.1
AFUA_4G13960	0.173259	0.384798	0.000496535	0.00178522	2-dehydropantoate 2-reductase	XM_746343.1
AFUA_7G02070	0.173169	0.419521	0.0029777	0.0127675	AIF-like mitochondrial oxidoreductase (Nfrl), putative	XM_741632.1
AFUA_2G08260	0.172033	0.39422	0.000136007	0.000828144	FMN binding oxidoreductase, putative	XM_750067.1
AFUA_2G15420	0.17189	0.163249	0.00041825	0.000328688	conserved hypothetical protein	XM_750784.1
AFUA_5G14280	0.17005	0.204591	0.00222605	0.0022114	integral membrane protein	XM_748136.1
AFUA_6G13780	0.169428	0.201853	0.00471133	0.00549589	MFS multidrug transporter, putative	XM_746161.2
AFUA_6G08930	0.169356	0.322783	0.00294509	0.00672855	conserved hypothetical protein	XM_745689.1
AFUA_4G10860	0.168766	0.242182	0.00151984	0.00157821	conserved hypothetical protein	XM_746648.1
AFUA_2G05640	0.168604	0.356375	0.000184611	0.00344079	hypothetical protein	XM_744600.1
AFUA_6G08020	0.168241	0.382553	0.0011044	0.00317565	ABC transporter, putative	XM_745600.1
AFUA_5G12590	0.167941	0.292649	0.000250371	0.000399735	solid-state culture expressed protein (Aos23), putative	XM_748301.1
AFUA_6G09165	0.167736	0.0832963	0.00413086	0.00285721	autophagy protein Apg12, putative	XM_001481411.1
AFUA_2G13610	0.167207	0.191743	4.29987e-05	1.54016e-06	2-methylcitrate dehydratase (PrpD), putative	XM_001481625.1
AFUA_3G11070	0.166961	0.439044	0.00223137	0.00772035	pyruvate decarboxylase PdcA, putative	XM_749419.1
AFUA_1G02480	0.166261	0.173769	0.00166559	0.00122379	P-type ATPase, putative	XM_744904.1
AFUA_5G03860	0.165808	0.285628	0.00109043	0.00208358	alkaline phosphatase family protein	XM_742865.2
AFUA_4G03790	0.165568	0.288638	1.08456e-05	0.000259071	serine peptidase, family S28, putative	XM_741473.1
AFUA_4G11080	0.165194	0.248114	0.00108501	0.00137413	acetyl-coenzyme A synthetase FacA	XM_746627.1
AFUA_2G14430	0.165161	2.10772	0.00489747	0.00464084	cytochrome p450, putative	XM_750683.1
AFUA_6G09930	0.164638	0.260168	0.00068559	0.00132577	bZIP transcription factor AP-1/Yap1, putative	XM_745789.1
AFUA_8G00860	0.164481	0.171002	0.00937425	0.00825152	UDP-galactose 4-epimerase, putative	XM_742026.1
AFUA_7G00510	0.164433	0.380194	0.00346781	0.016657	conserved hypothetical protein	XM_741786.1
AFUA_6G07520	0.163483	0.211884	0.000224289	0.000379747	cell wall integrity signaling protein Lsp1/Pil1, putative	XM_745550.1
AFUA_2G14840	0.163482	0.359116	0.00166798	0.00467204	glucose oxidase, putative	XM_750723.1
AFUA_7G04960	0.163358	0.474212	9.59854e-05	0.0093421	N-acetyltransferase, GNAT family, putative	XM_743921.2
AFUA_3G02650	0.163236	0.310555	0.0124814	0.0360132	MYB DNA binding domain protein	XM_743494.1
AFUA_4G12590	0.16273	0.320548	4.09569e-05	9.27066e-05	conserved hypothetical protein	XM_746479.1
AFUA_3G11960	0.162288	0.355942	0.00379938	0.014209	forkhead transcription factor Fkh1/2, putative	XM_749332.1
AFUA_1G12080	0.161819	0.247682	4.01079e-05	6.47845e-05	RING finger ubiquitin ligase (Tul1), putative	XM_747483.1
AFUA_6G11920	0.161784	0.181203	0.00330585	0.00386349	MFS alpha-glucoside transporter, putative	XM_745979.1
AFUA_3G02140	0.161745	0.36246	0.000326901	0.00119339	ion channel, putative	XM_743441.1
AFUA_6G12820	0.161025	0.285892	0.00759645	0.0138307	MAP kinase MpkB	XM_746067.1
AFUA_6G00470	0.160954	0.156872	2.16179e-05	2.06799e-05	plasma membrane zinc ion transporter, putative	XM_726415.1
AFUA_6G00130	0.160716	0.121498	0.0116281	0.0101822	MFS transporter, putative	XM_726451.1
AFUA_5G04340	0.160459	0.244402	0.00947854	0.0147503	Pumilio-family RNA binding repeat domain protein	XM_742816.1
AFUA_6G08320	0.160339	0.440406	0.000762076	0.0031067	conserved hypothetical protein	XM_745628.1
AFUA_7G04010	0.160315	0.229352	0.000150302	0.000214434	conserved hypothetical protein	XM_744014.1
AFUA_4G08890	0.160228	0.280797	0.0129223	0.029142	aldo-keto reductase family protein, putative	XM_746842.1
AFUA_2G04262	0.160018	0.163693	0.000845281	0.000802748	C6 transcription factor, putative	XM_001481602.1
AFUA_6G07230	0.159481	0.176584	0.00195183	0.00288996	C6 transcription factor, putative	XM_745523.2
AFUA_5G13260	0.159141	0.191266	0.0451663	0.049694	hypothetical protein	XM_748235.1
AFUA_1G01270	0.158762	0.394159	0.00654417	0.0302316	cytochrome P450 monooxygenase, putative	XM_744784.1
AFUA_4G07230	0.158552	0.186596	2.16677e-05	1.17588e-06	RecQ family helicase RecQ, putative	XM_747010.1
AFUA_1G17050	0.158232	0.465296	0.00230471	0.0179932	hypothetical protein	XM_747980.1
AFUA_5G13100	0.158084	0.138739	0.00261804	0.00232892	conserved hypothetical protein	XM_748251.1
AFUA_1G14510	0.157965	0.276066	0.000467022	0.000841624	ankyrin repeat protein	XM_747727.1
AFUA_2G14090	0.157915	0.15052	2.62034e-05	2.86658e-05	extragenic suppressor of the bimD6 mutation	XM_750649.1
AFUA_8G04060	0.157745	0.255417	0.00141147	0.00217756	beta-N-acetylglucosaminidase, putative	XM_742120.2
AFUA_4G00530	0.157733	6.78222	0.00239719	0.0055947	conserved hypothetical protein	XM_741310.1
AFUA_3G00200	0.157423	0.143297	8.1147e-05	0.000153697	hexose transporter protein	XM_743248.2
AFUA_6G03150	0.156894	0.176953	0.0375818	0.0394564	conserved hypothetical protein	XM_742668.1
AFUA_5G08980	0.156588	0.263722	0.00401594	0.00773263	NADH-ubiquinone oxidoreductase 9.5 kDa subunit, putative	XM_748646.1
AFUA_1G17700	0.156215	0.22298	1.6365e-06	1.847e-05	short chain dehydrogenase, putative	XM_748043.2
AFUA_5G07160	0.15587	0.4839	0.000539883	0.00722543	DUF636 domain protein	XM_748825.1
AFUA_4G08410	0.155302	0.194373	0.000293975	0.00035925	mannose-6-phosphate isomerase, class I	XM_746891.1
AFUA_2G11220	0.1553	0.166207	0.000192061	0.000208557	proline permease, putative	XM_750362.1
AFUA_4G09420	0.154539	2.46649	0.00483504	0.00103846	carbonic anhydrase, putative	XM_746789.1
AFUA_4G03970	0.154068	0.314479	0.000124405	0.000287129	GPI-anchor biosynthetic protein (Mcd4), putative	XM_741491.1
AFUA_7G01430	0.154026	0.141017	0.00161827	0.00151907	opsin, putative	XM_741696.1
AFUA_5G09980	0.153999	0.19342	0.000233626	0.000316829	acyl-CoA dehydrogenase, putative	XM_748549.2
AFUA_5G01580	0.153947	0.0788483	5.00832e-05	2.07708e-05	oxidoreductase, short chain dehydrogenase/reductase family	XM_743091.1
AFUA_2G14480	0.153702	4.67708	0.000100481	1.60651e-05	oxidoreductase, FAD-binding, putative	XM_750688.1
AFUA_6G09740	0.152998	0.41391	4.6216e-05	0.0278746	thioredoxin reductase GliT	XM_745770.1
AFUA_2G06205	0.152953	0.247577	0.000255401	0.000412562	yippee family protein	XM_744657.2
AFUA_1G17360	0.152598	0.117586	0.000876661	0.000730522	bZIP transcription factor (BACH2), putative	XM_748010.1
AFUA_8G00342	0.15218	0.208901	0.000411135	0.000650742	hypothetical protein	XM_001481341.1
AFUA_3G10120	0.151724	0.244724	0.00580573	0.00892424	RNA polymerase I and III transcription factor complex component Tbp, putative	XM_749515.1
AFUA_4G12050	0.15157	0.39469	3.79481e-05	0.000442743	thermoresistant gluconokinase family protein	XM_746533.1
AFUA_4G11200	0.151524	0.395602	0.00664305	0.0265757	conserved hypothetical protein	XM_746616.1
AFUA_8G07190	0.15105	0.173156	0.000547607	0.000528811	conserved hypothetical protein	XM_742424.1
AFUA_3G09070	0.150209	0.212933	0.000683439	0.000419632	carboxylesterase, putative	XM_749618.1
AFUA_6G00330	0.150207	0.288226	0.0118875	0.0408726	hypothetical protein	XM_726429.2
AFUA_7G03900	0.147954	0.451753	0.000407023	0.0028144	conserved hypothetical protein	XM_744025.2
AFUA_1G03690	0.147872	0.450201	0.00489731	0.0198288	4-carboxymuconolactone decarboxylase family protein	XM_745026.1
AFUA_4G01340	0.147448	0.184533	0.0119395	0.0164475	MFS monosaccharide transporter, putative	XM_741231.1
AFUA_2G08450	0.147307	0.334731	2.99401e-05	5.89814e-05	transcription factor TFIIE complex alpha subunit, putative	XM_750086.1
AFUA_1G03090	0.147081	0.279841	0.000906908	0.00166226	mitochondrial integral membrane protein	XM_744966.1
AFUA_2G00300	0.146405	0.181572	0.0282293	0.0315902	hypothetical protein	XM_744073.1
AFUA_3G11020	0.146103	0.247961	1.39102e-05	4.36068e-05	CFIA complex component Rna14, putative	XM_749424.1
AFUA_1G04450	0.145493	0.136854	0.0106824	0.0107394	siderophore biosynthesis protein, putative	XM_745100.1
AFUA_4G10720	0.144256	0.394815	0.00194465	0.00657453	conserved hypothetical protein	XM_746662.1
AFUA_1G03170	0.143678	0.406859	0.00598522	0.00965202	esterase, putative	XM_744974.1
AFUA_5G11690	0.143276	0.228198	0.000103569	9.02651e-05	protein tyrosine phosphatase Pps1, putative	XM_748388.1
AFUA_5G03150	0.142964	0.259682	9.5019e-06	8.83233e-05	conserved hypothetical protein	XM_742935.1
AFUA_2G10390	0.142368	0.444393	0.00159308	0.00895013	hypothetical protein	XM_750279.1
AFUA_4G08790	0.142288	0.253936	8.25285e-06	1.96244e-05	dienelactone hydrolase family protein	XM_746852.2
AFUA_5G09870	0.14131	0.396593	0.00874069	0.0351826	hypothetical protein	XM_748560.1
AFUA_8G01680	0.141207	0.271718	0.00894265	0.0147752	hypothetical protein	XM_741945.1
AFUA_5G12060	0.140533	0.39388	0.00192263	0.00674954	C2H2 transcription factor, putative	XM_748352.1
AFUA_2G03050	0.140513	2.70231	0.00307013	0.000663735	forkhead domain protein	XM_744347.1
AFUA_1G16980	0.140417	0.277561	3.47707e-06	4.3356e-06	conserved hypothetical protein	XM_747973.1
AFUA_3G00850	0.139917	0.223553	0.000362269	0.000428103	hypothetical protein	XM_743313.2
AFUA_2G12210	0.139661	0.197775	0.000168416	0.00022986	stress activated MAP kinase interacting protein, putative	XM_750460.1
AFUA_7G08220	0.13945	0.254127	0.00103489	0.00146102	hypothetical protein	XM_743700.1
AFUA_2G03480	0.139405	0.126752	0.00733802	0.00686225	conserved hypothetical protein	XM_744390.1
AFUA_1G11430	0.139258	0.270103	0.0284526	0.0372578	hypothetical protein	XM_747415.1
AFUA_7G05040	0.139041	0.100862	0.00366016	0.00279184	rhamnosidase B, putative	XM_743913.1
AFUA_4G00920	0.138038	0.442974	0.000525573	0.00288138	MFS pantothenate transporter, putative	XM_741271.1
AFUA_7G00250	0.137835	0.240718	9.37547e-05	0.000209959	tubulin beta subunit	XM_741811.1
AFUA_2G09720	0.137542	0.298311	0.00294457	0.00637827	conserved hypothetical protein	XM_750212.2
AFUA_8G05900	0.13715	0.137723	0.0288588	0.0279247	hypothetical protein	XM_742299.1
AFUA_2G03170	0.136213	0.250733	0.00781692	0.014448	cyclic nucleotide-binding domain protein	XM_744359.1
AFUA_1G13920	0.13613	0.222597	6.22325e-05	0.000108652	RING zinc finger protein, putative	XM_747669.1
AFUA_5G12830	0.135752	0.263562	0.0017405	0.00307955	DUF1264 domain protein	XM_748277.1
AFUA_7G00120	0.134984	0.198884	0.000583573	0.000818236	metallo-beta-lactamase domain protein	XM_741823.1
AFUA_7G06290	0.134572	0.262852	0.00203686	0.00205473	Pfs, NACHT, and Ankyrin domain protein	XM_743788.1
AFUA_2G15740	0.134383	0.147301	0.0041956	0.0043763	short chain dehydrogenase/oxidoreductase, putative	XM_750816.2
AFUA_2G11610	0.134366	0.233602	0.000322725	0.00043196	alpha-glucosidase/alpha-amylase, putative	XM_750400.2
AFUA_7G01140	0.134363	0.23386	1.22912e-05	4.01455e-05	hypothetical protein	XM_741725.1
AFUA_6G04290	0.133464	0.206005	0.000163275	0.00022801	phosphoethanolamine N-methyltransferase, putative	XM_742556.1
AFUA_1G12340	0.133279	0.300452	0.000580067	0.00137226	carnitine acetyl transferase	XM_747510.1
AFUA_5G14740	0.132869	4.8559	0.00182399	4.67574e-05	fucose-specific lectin FleA	XM_748090.1
AFUA_2G02330	0.132778	0.270858	0.00126817	0.00436485	hypothetical protein	XM_744275.1
AFUA_5G14320	0.13216	0.0678614	0.00462419	0.0034627	conserved hypothetical protein	XM_001481471.1
AFUA_5G01330	0.131899	4.03383	0.00750844	0.000870345	acid phosphatase AphA	XM_743116.1
AFUA_4G14260	0.130656	0.149808	0.000784124	0.000857072	MFS monocarboxylate transporter, putative	XM_746313.2
AFUA_3G04050	0.130545	0.148411	6.9341e-05	0.000105334	conserved hypothetical protein	XM_743632.1
AFUA_4G02940	0.130432	0.415929	6.16322e-05	0.00148409	bZIP transcription factor, putative	XM_741387.1
AFUA_3G10090	0.130345	0.264915	5.38619e-05	0.000109376	dihydroneopterin aldolase domain protein	XM_749518.1
AFUA_7G01440	0.129474	0.0803751	0.000969491	0.000674374	conserved hypothetical protein	XM_741695.1
AFUA_8G07140	0.129357	0.125841	0.000880851	0.000419394	aconitase family protein	XM_742419.1
AFUA_1G13250	0.128991	0.227808	0.000927361	0.00154752	1-phosphatidylinositol-4,5-bisphosphate phosphodiesterase Plc1, putative	XM_747602.1
AFUA_4G03520	0.127827	0.151275	0.00351474	0.00383752	conserved hypothetical protein	XM_741446.1
AFUA_1G13540	0.127544	0.111947	0.000532676	0.000464832	GTP-binding protein	XM_747631.1
AFUA_3G09830	0.127383	0.31423	7.21777e-05	0.000203932	conserved hypothetical protein	XM_749543.1
AFUA_6G07630	0.127071	0.448276	6.13789e-05	0.000362844	dynamin GTPase, putative	XM_745561.1
AFUA_6G12780	0.126418	0.318718	0.000712492	0.00465996	conserved hypothetical protein	XM_746063.1
AFUA_1G16970	0.126094	0.193367	0.00139739	0.00200437	ADP-ribosylation factor family protein	XM_747972.1
AFUA_3G11730	0.126037	0.385349	1.5597e-05	8.16031e-05	conserved hypothetical protein	XM_749355.1
AFUA_7G04000	0.125796	0.2056	0.000544451	0.000714242	conserved hypothetical protein	XM_744015.1
AFUA_3G05760	0.125756	0.0955841	0.00328401	0.0028863	C6 transcription factor (Fcr1), putative	XM_749935.1
AFUA_1G17680	0.125003	0.109283	8.88771e-06	4.28726e-05	MFS transporter, putative	XM_748041.1
AFUA_5G10440	0.124824	0.0786632	0.00086261	0.000774113	hypothetical protein	XM_748506.1
AFUA_1G06100	0.12478	0.330738	0.000401533	0.00115842	glutaredoxin Grx1, putative	XM_745266.1
AFUA_4G13300	0.124396	0.212629	0.0079901	0.0115281	conserved hypothetical protein	XM_746408.1
AFUA_5G00560	0.124212	0.196022	0.00772537	0.0111075	hypothetical protein	XM_743190.1
AFUA_8G01390	0.123981	0.355564	0.000124259	0.00140989	glycosyl hydrolase, putative	XM_741974.1
AFUA_6G01950	0.12393	0.425967	7.37112e-05	0.000394355	conserved hypothetical protein	XM_742789.1
AFUA_1G15840	0.123782	0.285884	0.00772027	0.0150716	conserved hypothetical protein	XM_747857.1
AFUA_2G05250	0.123495	0.18312	0.00771404	0.00960353	transcription factor RfeD, putative	XM_744562.1
AFUA_5G09710	0.123446	0.321849	0.000438375	0.00112948	separin, putative	XM_748575.1
AFUA_1G02450	0.122311	0.140214	0.000371656	0.000385858	conserved hypothetical protein	XM_744902.1
AFUA_1G15870	0.121422	0.442365	6.71438e-05	0.000389642	conserved glutamic acid-rich protein	XM_747860.1
AFUA_3G14200	0.121008	4.14593	0.00193652	0.00195419	conserved hypothetical protein	XM_749112.1
AFUA_3G14640	0.120636	0.18523	0.000402259	0.000508855	C4-dicarboxylate transporter/malic acid transport protein	XM_749069.1
AFUA_1G14500	0.120632	0.311676	0.00156034	0.00445862	conserved hypothetical protein	XM_747726.1
AFUA_1G11050	0.120626	0.219856	0.000532074	0.000885942	MFS sugar transporter, putative	XM_747377.1
AFUA_8G06020	0.12054	0.22715	0.000772881	0.00107751	glutamate decarboxylase	XM_742311.1
AFUA_6G10900	0.120402	0.159918	1.14451e-05	5.32948e-06	UV-endonuclease UVE-1	XM_745885.1
AFUA_4G08250	0.120259	0.233675	0.000385232	0.000655331	raffinose synthase protein Sip1, putative	XM_746908.2
AFUA_1G17380	0.120254	0.197248	0.000629764	0.00092029	3-oxoacyl-(acyl-carrier-protein) reductase, putative	XM_748012.1
AFUA_5G02670	0.117605	0.259771	0.000482292	0.000999473	ThiJ/PfpI family protein	XM_742982.1
AFUA_6G01980	0.117213	0.144448	5.0821e-05	4.88613e-05	haemolysin-III family protein	XM_742786.1
AFUA_8G07170	0.116581	0.172007	0.000193157	0.000247914	conserved hypothetical protein	XM_742422.1
AFUA_2G12230	0.116547	0.143421	9.77815e-05	8.92712e-05	mitochondrial large ribosomal subunit protein L16, putative	XM_750462.2
AFUA_2G11240	0.115981	0.205692	0.00280974	0.00412139	UDP-N-acetyl-glucosamine-1-P transferase Alg7, putative	XM_750364.1
AFUA_7G02220	0.115804	0.158931	0.00037779	0.000478018	conserved hypothetical protein	XM_741617.1
AFUA_3G00540	0.115549	0.432734	0.00140458	0.00981178	MFS peptide transporter, putative	XM_743281.1
AFUA_5G09920	0.114757	0.349279	1.64639e-05	0.000116677	peptidase, putative	XM_748555.1
AFUA_3G01750	0.114708	0.212272	0.000278331	0.000431948	G protein coupled receptor family protein	XM_743403.1
AFUA_5G01245	0.114416	0.158947	0.00249632	0.00294468	conserved hypothetical protein	XM_001481435.1
AFUA_8G05380	0.113801	0.486793	0.000682043	0.0035324	conserved hypothetical protein	XM_742247.2
AFUA_2G16440	0.113155	0.19223	0.00842628	0.0115221	hypothetical protein	XM_750887.1
AFUA_6G00240	0.112954	0.0749957	0.00149132	0.0011987	4-hydroxyphenylpyruvate dioxygenase, putative	XM_726438.1
AFUA_7G01150	0.11265	0.154654	0.000284647	0.000341319	LipA and NB-ARC domain protein	XM_741724.1
AFUA_3G02460	0.111659	0.13652	0.0338561	0.0377391	serine protein kinase, putative	XM_743476.2
AFUA_4G13120	0.111341	0.122649	0.00261112	0.00297822	glutamine synthetase	XM_746426.2
AFUA_5G09780	0.111186	0.179038	8.5155e-05	0.000114782	MFS multidrug transporter, putative	XM_748569.1
AFUA_3G01030	0.111147	0.233507	0.00551702	0.0103576	RTA1 domain protein, putative	XM_743331.1
AFUA_3G03940	0.111106	0.034435	0.00525247	0.00343512	2,3-diketo-5-methylthio-1-phosphopentane phosphatase, putative	XM_743621.1
AFUA_3G07650	0.11092	0.121525	0.00120895	0.00121945	pectin methylesterase, putative	XM_749753.1
AFUA_5G10180	0.110493	0.188799	0.000916173	0.00128529	salicylate hydroxylase, putative	XM_748529.2
AFUA_3G00370	0.109587	0.265461	0.000748459	0.00149269	phosphoketolase, putative	XM_743266.1
AFUA_2G17920	0.109113	0.0977789	0.0294195	0.0287013	conserved hypothetical protein	XM_751036.1
AFUA_4G13530	0.108585	0.157399	0.00711927	0.00868329	alpha,alpha-trehalase TreB/Nth1	XM_746385.1
AFUA_3G05800	0.108117	0.315621	8.87803e-05	0.000346033	serum paraoxonase/arylesterase family protein	XM_749931.1
AFUA_3G03315	0.107617	0.338835	0.000829864	0.0023543	C6 transcription factor, putative	XM_743558.2
AFUA_2G15440	0.106607	0.207169	0.000327308	0.000583757	integral membrane protein, putative	XM_750786.2
AFUA_1G01460	0.106018	0.146437	0.0418976	0.0487578	Zn-dependent hydrolases of the beta-lactamase fold, putative	XM_744803.1
AFUA_1G10080	0.105464	0.125857	0.000146779	0.000152575	C2H2 transcription factor, putative	XM_747281.1
AFUA_3G10750	0.105375	0.18248	0.0145325	0.0197795	acetate kinase, putative	XM_749451.1
AFUA_2G12050	0.105119	0.225774	0.00107232	0.00189544	ZIP metal ion transporter, putative	XM_750444.1
AFUA_4G03390	0.104549	0.262618	0.00489546	0.0101572	aquaporin	XM_741433.2
AFUA_1G12410	0.104172	0.179062	0.00958085	0.0124586	salicylate hydroxylase, putative	XM_747517.1
AFUA_7G06460	0.1041	0.195862	1.79128e-06	1.26784e-06	cell wall organization protein/glutathione transferase (Gto3), putative	XM_743771.1
AFUA_3G03750	0.104045	0.127789	0.000203739	0.000301119	hypothetical protein	XM_743602.1
AFUA_4G03470	0.103923	0.298975	0.000909491	0.00199835	tannase, putative	XM_741441.1
AFUA_1G11060	0.103665	0.147944	0.000110416	0.000119351	ubiquitin domain protein, putative	XM_747378.1
AFUA_6G00340	0.103579	0.264822	0.00508482	0.0108187	hypothetical protein	XM_726428.2
AFUA_5G08490	0.103315	0.227347	0.0029035	0.00530749	conserved hypothetical protein	XM_748695.1
AFUA_2G03020	0.101865	0.345828	0.00328749	0.0119389	MYB DNA-binding domain protein	XM_744344.1
AFUA_8G06820	0.101777	0.209525	0.00260655	0.00457232	dihydrofolate reductase family protein	XM_742388.1
AFUA_1G02120	0.101527	0.216677	7.68712e-05	8.27861e-05	F-box domain protein	XM_744869.1
AFUA_4G13660	0.100844	0.282471	0.000939869	0.00220068	MFS multidrug resistance transporter, putative	XM_746372.1
AFUA_3G06710	0.100782	0.364824	0.000190456	0.000791158	ubiquitin thiolesterase (OtuB1), putative	XM_749842.1
AFUA_8G06150	0.100775	0.18031	9.34913e-05	0.000138175	serine-threonine rich protein, putative	XM_742323.2
AFUA_3G07660	0.0996117	0.113145	0.000157855	0.00012874	conserved hypothetical protein	XM_749752.1
AFUA_7G05010	0.0992037	0.413606	0.00727548	0.0295019	glyoxalase family protein	XM_001481377.1
AFUA_8G06970	0.0986074	0.0763779	0.00110981	0.000989028	beta-glucosidase	XM_742402.1
AFUA_4G08620	0.0979195	0.493526	0.000699969	0.00983814	conserved hypothetical protein	XM_746872.1
AFUA_3G10820	0.0978223	0.12312	0.00135302	0.00151461	ferric-chelate reductase, putative	XM_749444.1
AFUA_8G06230	0.0977064	0.195345	0.00100669	0.00194107	hypothetical protein	XM_742331.1
AFUA_3G05390	0.0963327	0.134217	0.000314053	0.000366251	protein-L-isoaspartate O-methyltransferase	XM_749969.1
AFUA_5G14080	0.0962658	0.127628	0.00292698	0.00339039	conserved hypothetical protein	XM_748156.1
AFUA_7G00930	0.0961305	0.14389	0.00473684	0.00560741	integral membrane protein	XM_741744.1
AFUA_5G14582	0.0956017	0.419685	0.00315793	0.0184785	Pfs, NACHT and Ankyrin domain protein	XM_001481472.1
AFUA_1G00440	0.0955935	0.398913	6.04332e-05	0.00085486	DUF895 domain membrane protein	XM_744703.1
AFUA_1G10920	0.0954121	0.238475	0.000359387	0.000662386	nuclear mRNA splicing factor-associated protein, putative	XM_747364.1
AFUA_5G10190	0.0948421	0.238131	0.00404513	0.00759339	conserved hypothetical protein	XM_748528.1
AFUA_4G12270	0.094805	0.214366	5.11352e-06	7.66099e-06	LIM domain protein	XM_746511.2
AFUA_1G13360	0.0944979	0.133901	8.15697e-05	9.04312e-05	C4-dicarboxylate transporter/malic acid transport protein, putative	XM_747613.1
AFUA_2G14310	0.0943934	0.157345	0.000312624	0.000396834	phosphoribulokinase/uridine kinase family protein	XM_750671.1
AFUA_1G15520	0.0943702	0.215995	0.000895654	0.001479	urea amidolyase, putative	XM_747826.1
AFUA_6G09720	0.0943452	0.235713	0.015953	0.0290644	methyltransferase GliN	XM_745768.1
AFUA_2G17790	0.093851	0.197843	0.00245843	0.00408715	amino acid transporter, putative	XM_751021.1
AFUA_1G00910	0.0935296	0.157606	2.8249e-05	4.48938e-05	conserved hypothetical protein	XM_744748.1
AFUA_1G00890	0.0934851	0.143088	5.04932e-05	4.77076e-05	conserved hypothetical protein	XM_744746.2
AFUA_4G11120	0.0933434	0.0644031	0.000428472	0.000282326	hypothetical protein	XM_746624.1
AFUA_7G06300	0.0933298	0.120212	0.000105063	0.000152691	hypothetical protein	XM_743787.1
AFUA_1G06740	0.0933144	0.15643	5.30692e-05	6.76123e-05	conserved hypothetical protein	XM_745330.1
AFUA_2G14320	0.0930541	0.256173	0.000871589	0.00184754	HHE domain protein	XM_750672.1
AFUA_3G12090	0.0926768	0.137861	0.000645682	0.00106888	hypothetical protein	XM_749319.1
AFUA_5G11500	0.0924083	0.213494	6.04174e-05	0.000145573	conserved hypothetical protein	XM_748407.1
AFUA_8G06750	0.0923792	0.19378	0.00349398	0.00540549	UDP-glucose,sterol transferase, putative	XM_742380.2
AFUA_3G11950	0.0922962	0.196392	6.98205e-05	0.000100018	conserved hypothetical protein	XM_749334.1
AFUA_5G13790	0.0922672	0.0820328	0.000231538	0.000217236	C6 transcription factor (Acr-2), putative	XM_748182.1
AFUA_8G05870	0.0920429	0.219663	0.00291463	0.00537923	2-haloalkanoic acid dehalogenase, putative	XM_742296.1
AFUA_5G04333	0.0919467	0.160333	0.000118697	0.000183308	RNA polymerase TFIIH complex subunit Ssl1, putative	XM_001481447.1
AFUA_6G00480	0.09137	0.106541	0.00337389	0.00340398	hypothetical protein	XM_726414.1
AFUA_1G06730	0.0911784	0.222474	0.000459663	0.00091869	lanthionine synthetase C family protein, putative	XM_745329.2
AFUA_2G10020	0.0911756	0.164992	6.12067e-05	8.79664e-05	conserved hypothetical protein	XM_750242.1
AFUA_5G14315	0.090798	0.114607	1.35308e-06	2.02333e-06	conserved hypothetical protein	XM_001481470.1
AFUA_4G03550	0.090474	0.145185	0.000931749	0.000999558	hypothetical protein	XM_741449.1
AFUA_1G12320	0.0899106	0.396892	3.27939e-05	0.00046245	hypothetical protein	XM_747507.1
AFUA_4G14480	0.0898068	0.192016	0.000963908	0.00137918	conserved hypothetical protein	XM_746293.2
AFUA_8G05820	0.0895672	0.161957	0.00181948	0.00247776	DNA mismatch repair protein, putative	XM_742291.1
AFUA_6G05060	0.0881849	0.241948	3.84478e-05	0.000136642	Dhp1-interacting protein Din1, putative	XM_742478.1
AFUA_4G07050	0.0881707	0.203114	9.65312e-05	0.00016781	L-lactate dehydrogenase	XM_747028.1
AFUA_5G08480	0.0879874	0.156054	0.000177507	0.000284033	serine/threonine protein kinase, putative	XM_748696.1
AFUA_6G05280	0.0874467	0.174546	0.00115613	0.00167503	meiosis protein MEI2, putative	XM_742456.2
AFUA_6G13860	0.0873919	0.346263	0.00239904	0.00998848	conserved hypothetical protein	XM_746169.2
AFUA_1G04630	0.0873509	0.229586	4.61394e-05	0.000227688	hypothetical protein	XM_745119.1
AFUA_6G04450	0.0869007	0.0996366	0.00126757	0.00131767	alpha-1,2-mannosyltransferase (Mnn2), putative	XM_742540.1
AFUA_6G14010	0.0868621	4.3065	0.00691415	0.000156745	GPI anchored protein, putative	XM_746182.1
AFUA_3G13230	0.0862416	0.155026	9.79746e-05	0.000123279	AT DNA binding protein, putative	XM_749206.1
AFUA_8G07390	0.0858472	0.0628211	0.000173111	0.000138704	hypothetical protein	XM_742447.1
AFUA_2G05180	0.084523	2.48306	0.000177624	0.00241841	NF-X1 finger and helicase domain protein, putative	XM_744555.1
AFUA_1G10870	0.0843837	0.490015	0.0013019	0.0131945	urea hydro-lyase/cyanamide hydratase, putative	XM_747359.1
AFUA_7G08320	0.0841547	0.153962	0.019103	0.0263132	heat shock transcription factor, putative	XM_743690.1
AFUA_3G10410	0.0840914	0.0939297	0.00156091	0.0016245	conserved serine-rich protein	XM_749485.1
AFUA_1G16110	0.0827873	0.262097	0.0153465	0.0309412	arsenic methyltransferase Cyt19, putative	XM_747884.1
AFUA_5G02700	0.0826276	0.396562	0.00335205	0.0170253	MFS multidrug transporter, putative	XM_742979.1
AFUA_8G01700	0.0822136	0.48768	0.000365136	0.00428088	haloalkane dehalogenase family protein	XM_741943.1
AFUA_6G00720	0.0812664	0.38712	0.00297811	0.0215774	LysM domain protein, putative	XM_726391.2
AFUA_2G02390	0.0807078	0.316897	3.67959e-05	0.000131959	conserved hypothetical protein	XM_744281.1
AFUA_1G01780	0.0806534	0.403412	0.00449292	0.0280609	alcohol dehydrogenase, putative	XM_744835.1
AFUA_3G11190	0.0802814	0.184619	0.000575662	0.000832534	conserved hypothetical protein	XM_749407.2
AFUA_8G02335	0.0796081	0.154436	0.0283469	0.0415422	conserved hypothetical protein	XM_001481351.1
AFUA_1G01600	0.0796079	0.051846	0.00083481	0.000655157	deoxyribodipyrimidine photo-lyase Phr1, putative	XM_744817.1
AFUA_6G00450	0.0791861	0.187037	0.000120847	0.000138913	feruloyl esterase, putative	XM_726417.1
AFUA_1G17440	0.0791642	0.133069	0.00683976	0.0103518	ABC drug exporter AbcA	XM_748018.1
AFUA_2G14300	0.0790437	0.17028	3.90537e-05	5.99834e-05	DUF636 domain protein	XM_750670.1
AFUA_1G13530	0.0789361	0.165444	2.29604e-05	4.57126e-05	conserved hypothetical protein	XM_747630.1
AFUA_6G11660	0.0783418	0.489207	0.000254297	0.00305085	amidohydrolase, putative	XM_745956.1
AFUA_3G10830	0.0783282	0.458113	0.000129159	0.00105519	glutathione S-transferase GstA	XM_749443.1
AFUA_8G06450	0.0782979	2.67715	0.000695454	0.00179474	Rieske 2Fe-2S family protein, putative	XM_742353.1
AFUA_8G06560	0.0781139	5.41578	1.43008e-05	0.00034889	DUF895 domain membrane protein	XM_742364.1
AFUA_5G00170	0.0780005	0.105746	0.000564954	0.000635005	extracellular serine threonine rich protein, putative	XM_743230.2
AFUA_7G06480	0.0776814	0.226155	0.00114906	0.00231397	hypothetical protein	XM_743769.1
AFUA_3G14550	0.0774417	0.194719	0.000590282	0.000919267	RNA polymerase II general transcription and DNA repair factor TFIIH component Tfb5, putative	XM_749078.1
AFUA_5G02640	0.0772614	0.264765	1.96272e-06	3.0142e-06	O-methyltransferase, putative	XM_742985.1
AFUA_7G06850	0.0769247	0.47793	2.51213e-05	0.000403851	phosphoserine phosphatase, putative	XM_743733.1
AFUA_5G09970	0.076447	0.198428	0.000508469	0.000855336	67 kDa myosin-cross-reactive antigen family protein	XM_748550.2
AFUA_7G07140	0.0761629	0.289674	0.0160443	0.0410613	hypothetical protein	XM_743704.1
AFUA_5G13740	0.0759307	0.308097	0.00022351	0.00115374	protein phosphatase, putative	XM_748187.1
AFUA_7G02200	0.0750389	0.301855	0.00903732	0.0244058	meiotic recombination protein (Dmc1), putative	XM_741619.1
AFUA_1G17420	0.0742125	0.101635	9.69465e-06	8.09489e-06	hypothetical protein	XM_748016.1
AFUA_5G00890	0.0740462	0.191528	0.000336525	0.000596629	integral membrane protein	XM_001481432.1
AFUA_3G00250	0.0723864	0.168099	0.005206	0.00730359	salicylate hydroxylase, putative	XM_743254.1
AFUA_3G11010	0.0722208	0.0750505	0.0097079	0.00996603	eukaryotic translation initiation factor eIF-2C4, putative	XM_749425.1
AFUA_6G14360	0.0720461	0.0954812	0.000840766	0.000934681	cytochrome P450 monooxygenase, putative	XM_746217.1
AFUA_4G11110	0.07203	0.0753562	0.00130367	0.00128037	C2 domain protein	XM_746625.1
AFUA_5G01160	0.0715557	0.069424	0.000146817	0.00014011	MFS monosaccharide transporter, putative	XM_743133.1
AFUA_4G00860	0.0714153	0.0525402	0.000409132	0.000374472	cell surface protein, putative	XM_741277.1
AFUA_7G06580	0.0707323	0.160185	0.000392874	0.000612173	FAD/FMN-containing isoamyl alcohol oxidase MreA-like, putative	XM_743760.1
AFUA_7G00700	0.0707231	0.273343	8.82668e-07	3.8692e-05	aldo-keto reductase (AKR13), puatative	XM_741767.1
AFUA_5G11250	0.0705981	0.170406	3.91171e-05	5.62485e-05	polyglutamate biosynthesis protein, putative	XM_001481459.1
AFUA_6G13320	0.0705927	0.231158	0.000401091	0.000866761	Rho guanyl nucleotide exchange factor, putative	XM_746115.2
AFUA_5G11280	0.0705291	0.190378	0.0015156	0.00254115	conserved hypothetical protein	XM_748428.1
AFUA_4G03530	0.0704414	0.169095	0.0073434	0.0115249	hypothetical protein	XM_741447.1
AFUA_5G03170	0.0701892	0.318	8.56449e-05	0.000508583	hypothetical protein	XM_742933.1
AFUA_2G08250	0.0694817	0.14097	9.8334e-05	0.000125462	glycerol 3-phosphate dehydrogenase (GfdB), putative	XM_750066.2
AFUA_6G00740	0.0694137	0.255758	0.000583515	0.00138379	conserved hypothetical protein	XM_726389.1
AFUA_5G00250	0.0691448	0.165416	0.000984266	0.00208414	hypothetical protein	XM_743222.1
AFUA_1G06670	0.0677805	0.195914	0.0205609	0.0373058	conserved hypothetical protein	XM_745323.2
AFUA_8G02290	0.0675755	0.0611402	0.0207949	0.02026	conserved hypothetical protein	XM_741884.1
AFUA_2G17910	0.0670541	0.129376	0.00920002	0.0133659	conserved hypothetical protein	XM_751035.1
AFUA_3G02940	0.0668954	0.292743	0.020707	0.0489383	allergen, putative	XM_743523.1
AFUA_6G02740	0.0667751	0.218551	0.000765015	0.00149844	hypothetical protein	XM_742710.1
AFUA_7G00920	0.0667706	0.0894871	0.000560089	0.000559303	UbiD family decarboxylase, putative	XM_741745.1
AFUA_6G03340	0.0665538	2.28823	0.0126043	0.00725345	conserved hypothetical protein	XM_742649.1
AFUA_5G10710	0.0664838	0.17326	0.00109701	0.00182212	conserved hypothetical protein	XM_748481.1
AFUA_4G14620	0.066365	0.219817	0.000565205	0.00121655	RING finger protein	XM_746278.1
AFUA_7G08590	0.0660654	0.248692	0.000680917	0.00167904	hypothetical protein	XM_743663.1
AFUA_3G06230	0.0657534	0.370931	0.00154211	0.0102296	conserved hypothetical protein	XM_749890.2
AFUA_7G00160	0.0654905	0.0547561	3.02874e-05	3.07073e-05	polyketide synthase, putative	XM_741820.1
AFUA_5G09180	0.0652765	0.201443	0.00168184	0.00311193	conserved hypothetical protein	XM_748628.1
AFUA_4G06570	0.064665	0.0872105	0.00223666	0.00240807	Ras guanine-nucleotide exchange protein, putative	XM_747076.1
AFUA_7G05100	0.0641757	0.239181	7.77265e-05	0.000326085	hexose transporter protein	XM_743906.1
AFUA_5G03930	0.0641624	0.0894308	0.000567389	0.000646294	alcohol dehydrogenase, putative	XM_742858.2
AFUA_2G00430	0.06396	0.172026	0.0097371	0.0170921	exo-beta-1,3-glucanase, putative	XM_744086.1
AFUA_4G12500	0.0627467	0.11107	0.00220061	0.00268869	conserved hypothetical protein	XM_746488.1
AFUA_3G05380	0.062365	0.0984364	0.00197741	0.00230841	conserved hypothetical protein	XM_749970.1
AFUA_1G14945	0.0623072	4.9489	0.0153464	0.000500057	C6 transcription factor, putative	XM_001481681.1
AFUA_6G03220	0.062163	0.132812	3.05818e-05	4.72947e-05	hypothetical protein	XM_742662.1
AFUA_6G00730	0.0621628	0.0960976	0.00114882	0.00154571	hypothetical protein	XM_726390.1
AFUA_6G10720	0.0612935	0.182188	0.000261984	0.000426484	alpha-ketoglutarate-dependent taurine dioxygenase	XM_745867.1
AFUA_8G01550	0.0612401	0.366496	0.00631921	0.0316095	oxidoreductase, short chain dehydrogenase/reductase family superfamily	XM_741958.1
AFUA_6G11030	0.061194	0.0862848	0.000923057	0.00101468	RNA binding protein MSSP-2, putative	XM_745896.1
AFUA_3G00240	0.0609645	0.0828934	9.61736e-06	9.27279e-06	TPR domain protein	XM_743253.1
AFUA_5G00240	0.0609205	0.207241	0.00141291	0.00263578	hypothetical protein	XM_743223.1
AFUA_6G14370	0.0609091	0.164908	0.000359645	0.000594721	AraC-like ligand binding domain protein, putative	XM_746218.1
AFUA_1G01550	0.0609002	0.186362	0.00651638	0.0109573	high affinity zinc ion transporter, putative	XM_744812.1
AFUA_7G00360	0.0604679	0.128938	6.61889e-05	8.79995e-05	UDP-galactose 4-epimerase, putative	XM_741800.1
AFUA_7G01810	0.0603045	0.122502	0.000662447	0.000865195	C6 transcription factor, putative	XM_741658.1
AFUA_1G16930	0.0598967	0.24742	7.78323e-05	0.000165577	phosphatidylserine decarboxylase, putative	XM_747968.1
AFUA_7G06470	0.0598643	0.0598643	0.0362602	0.0362602	hypothetical protein	XM_743770.1
AFUA_7G04030	0.0596087	0.0773567	0.000126397	0.000137416	hypothetical protein	XM_744012.1
AFUA_1G17650	0.0591086	0.0274097	6.17055e-05	4.05904e-05	short chain dehydrogenase, putative	XM_748038.2
AFUA_3G02060	0.0587161	0.239884	0.00203282	0.00478035	MFS multidrug transporter, putative	XM_743432.2
AFUA_6G13470	0.0586668	0.159124	1.1274e-05	1.80603e-05	conserved hypothetical protein	XM_746130.1
AFUA_1G14520	0.0586357	0.153288	0.00030368	0.000491122	pyridine nucleotide-disulphide oxidoreductase, putative	XM_747728.1
AFUA_4G07720	0.0585265	0.163983	8.57639e-05	0.000150455	carboxylesterase, putative	XM_746960.1
AFUA_5G09770	0.05817	0.0919938	0.00134024	0.00152192	hypothetical protein	XM_748570.1
AFUA_5G00210	0.0580364	0.0867867	0.00354247	0.00397252	hypothetical protein	XM_743226.1
AFUA_8G05960	0.0580002	0.285191	6.299e-06	2.66659e-05	integral membrane protein	XM_742305.1
AFUA_5G00180	0.0573966	0.0928078	0.000371177	0.000486898	DUF221 membrane protein, putative	XM_743229.1
AFUA_2G00920	0.0555633	0.350568	0.00543901	0.0272121	extracellular glycosyl hydrolase/cellulase, putative	XM_744136.1
AFUA_7G06280	0.0554009	0.0621284	0.000732602	0.000772217	conserved hypothetical protein	XM_743789.1
AFUA_7G01130	0.0552961	0.115989	0.00979973	0.0128527	hypothetical protein	XM_741726.1
AFUA_7G06210	0.0552175	2.89076	0.0246869	0.00255843	hypothetical protein	XM_743796.1
AFUA_8G01222	0.0550153	0.0708377	2.17321e-06	1.46027e-06	NRPS-like enzyme, putative	XM_001481345.1
AFUA_1G01980	0.0550124	0.0999981	0.00253438	0.00310146	IgE binding protein, putative	XM_744855.1
[truncated: 224 more rows]
