# Supplementary material for: The Lysine Demethylases KdmA and KdmB Differently Regulate Asexual Development, Stress Response, and Virulence in Aspergillus fumigatus
Source: J Fungi (Basel). 2022 May 31;8(6):590. doi: 10.3390/jof8060590 (PMC9225160; doi:10.3390/jof8060590)
Supplement: Supplementary file 1 [file jof-08-00590-s001.zip › Table S4.xlsx]

## Sheet: Sheet1
Table S4. Primary metabolic process related genes which regulated differentially in DkdmA and DkdmB strain compared to WT strain.
Gene symbol	Fold change		p-value		Product	Transcript ID
	DkdmA /WT	DkdmB /WT	DkdmA /WT	DkdmB /WT
AFUA_1G04062	0.376349	1.62973	0.0110542	0.0350759	RNA polymerase I specific transcription initiation factor Rrn7, putative	XM_001481653.1
AFUA_1G06080	0.736156	0.486459	0.0604736	0.0054397	BAG domain protein	XM_001481661.1
AFUA_7G00260	0.00567685	0.140553	0.000185953	0.000352471	squalene-hopene-cyclase, putative	XM_741810.1
AFUA_8G00595	0.0127966	0.0795751	0.000982425	0.0014475	Ham1 family pyrophosphatase, putative	XM_001481343.1
AFUA_4G00720	0.0216437	0.0436992	0.000392498	0.00043033	protein phosphatase 2C, putative	XM_741291.1
AFUA_1G07555	0.516802	3.36306	0.147315	0.0392893	ubiquitin-specific protease, putative	XM_001481664.1
AFUA_6G00260	0.0230897	0.243753	0.00731948	0.0181608	phosphatidylserine decarboxylase family protein	XM_726436.1
AFUA_4G03560	0.026148	0.165344	0.00222753	0.00398839	polyhydroxybutyrate depolymerase, putative	XM_741450.1
AFUA_1G11890	2.21921	0.950488	0.0251761	0.807367	serine palmitoyltransferase 2, putative	XM_747462.1
AFUA_1G12332	0.0263285	1.35062	0.0049564	0.126668	jumonji family transcription factor, putative	XM_001481676.1
AFUA_1G12910	2.02369	1.75224	0.00393194	0.00989475	ABC fatty acid transporter, putative	XM_747568.1
AFUA_4G00290	0.0276532	0.0797343	0.000482197	0.000598486	succinyl-CoA synthetase beta subunit, putative	XM_741334.2
AFUA_7G00652	0.0311113	0.0243548	3.30056e-05	3.03939e-05	C6 and C2H2 transcription factor RegA-like, putative	XM_001481366.1
AFUA_1G13070	3.44329	2.77554	0.0143284	0.0115903	U3 small nucleolar ribonucleoprotein protein IMP4, putative	XM_747584.1
AFUA_4G09255	0.0350909	0.207315	0.0110608	0.0250774	conserved hypothetical protein	XM_001481516.1
AFUA_4G00100	0.0489999	0.174861	0.000994867	0.00216913	rhamnogalacturonase, putative	XM_741353.1
AFUA_1G13710	2.13619	1.96635	0.00200066	3.0108e-05	isoleucyl-tRNA synthetase, cytoplasmic	XM_747648.1
AFUA_1G13880	0.597431	0.400395	0.0660706	0.00821387	snoRNP assembly factor Naf1, putative	XM_747665.1
AFUA_1G14030	2.18435	0.814867	0.00457015	0.159919	SAGA-like transcriptional regulatory complex subunit Spt3, putative	XM_747680.1
AFUA_7G01810	0.0603045	0.122502	0.000662447	0.000865195	C6 transcription factor, putative	XM_741658.1
AFUA_6G00740	0.0694137	0.255758	0.000583515	0.00138379	conserved hypothetical protein	XM_726389.1
AFUA_7G02200	0.0750389	0.301855	0.00903732	0.0244058	meiotic recombination protein (Dmc1), putative	XM_741619.1
AFUA_5G04333	0.0919467	0.160333	0.000118697	0.000183308	RNA polymerase TFIIH complex subunit Ssl1, putative	XM_001481447.1
AFUA_5G14582	0.0956017	0.419685	0.00315793	0.0184785	Pfs, NACHT and Ankyrin domain protein	XM_001481472.1
AFUA_2G02275	2.20678	1.01285	0.010736	0.865369	mitochondrial F1F0 ATP synthase subunit Atp18, putative	XM_001481598.1
AFUA_7G00550	0.10425	1.01376	0.0018026	0.935117	NACHT and WD40 domain protein	XM_741782.1
AFUA_6G00160	0.110943	1.28779	0.00209807	0.0988049	Ser/Thr protein phosphatase family protein	XM_726447.1
AFUA_1G13250	0.128991	0.227808	0.000927361	0.00154752	1-phosphatidylinositol-4,5-bisphosphate phosphodiesterase Plc1, putative	XM_747602.1
AFUA_4G00530	0.157733	6.78222	0.00239719	0.0055947	conserved hypothetical protein	XM_741310.1
AFUA_2G04262	0.160018	0.163693	0.000845281	0.000802748	C6 transcription factor, putative	XM_001481602.1
AFUA_2G09282	0.393399	1.2686	0.0266639	0.239331	conserved hypothetical protein	XM_001481613.1
AFUA_2G10860	0.892018	3.66822	0.760347	0.000981764	RING finger protein	XM_001481617.1
AFUA_1G13160	3.56651	3.34523	0.000912261	0.00269015	geranylgeranyl diphosphate synthase	XM_747593.1
AFUA_2G16462	0.384617	0.655511	0.000266877	0.00276639	TFIIIC transcription initiation factor complex subunits Tfc3, putative	XM_001481634.1
AFUA_7G01220	2.62306	2.33557	0.00263509	0.0015111	farnesyl-diphosphate farnesyltransferase, putative	XM_741717.1
AFUA_3G05575	0.460201	0.702883	0.0468931	0.138001	TBP interacting domain protein, putative	XM_001481550.1
AFUA_4G04030	2.37385	3.34007	0.00355289	0.000357251	histidinol-phosphatase	XM_741497.1
AFUA_3G06590	1.58525	2.29481	0.0227566	0.020568	deoxyribose-phosphate aldolase, putative	XM_001481555.1
AFUA_7G01480	2.33168	2.08944	0.00222355	0.00274462	cap binding protein	XM_741691.1
AFUA_3G07970	2.14589	1.18876	0.00255276	0.0304778	conserved hypothetical protein	XM_001481563.1
AFUA_7G02180	2.16131	2.14729	0.00469705	0.00145579	UDP-N-acetylglucosamine pyrophosphorylase	XM_741621.1
AFUA_1G12080	0.161819	0.247682	4.01079e-05	6.47845e-05	RING finger ubiquitin ligase (Tul1), putative	XM_747483.1
AFUA_1G12650	0.458573	0.261165	0.00126075	0.000294488	3-ketoacyl-CoA ketothiolase (Kat1), putative	XM_747542.1
AFUA_4G03710	0.413562	0.278085	0.002119	0.000832626	glutamine synthetase, putative	XM_001481493.1
AFUA_4G03790	0.165568	0.288638	1.08456e-05	0.000259071	serine peptidase, family S28, putative	XM_741473.1
AFUA_5G08570	0.175661	0.317955	0.0376056	0.0711272	cAMP-dependent protein kinase catalytic subunit, putative	XM_748687.1
AFUA_7G01330	0.405441	0.31701	0.00454918	0.00246821	translin-associated factor TraX, putative	XM_741706.1
AFUA_8G04830	0.180367	0.149623	0.00116539	0.000929753	conserved hypothetical protein	XM_001481358.1
AFUA_2G15910	0.392882	0.456918	0.000544135	2.8367e-05	mannan polymerase II complex ANP1 subunit Anp1, putative	XM_001481632.1
AFUA_5G01272	0.181583	0.300399	0.00460612	0.00791312	C6 transcription factor, putative	XM_001481437.1
AFUA_4G03850	0.187419	0.46282	0.000705661	0.00248731	protein kinase Yak1, putative	XM_741479.1
AFUA_4G02860	2.85683	1.83324	0.0330015	0.0895654	glycosyl hydrolase family 88, putative	XM_741379.1
AFUA_2G08775	0.384461	0.401323	0.00254675	0.00302242	SET domain protein	XM_001481611.1
AFUA_6G00500	0.187831	0.266905	0.00255496	0.00378179	chitosanase, putative	XM_726412.1
AFUA_4G03090	2.42321	1.1343	0.0216556	0.679014	conserved hypothetical protein	XM_741402.1
AFUA_4G03150	1.67482	2.15929	0.0373506	0.0158225	MGMT family protein	XM_741408.1
AFUA_4G03700	2.55848	0.845775	0.0161688	0.518307	GMP synthase	XM_741464.2
AFUA_4G03840	0.784946	0.479361	0.0233794	0.0038746	DNA repair protein Rhp26/Rad26, putative	XM_741478.1
AFUA_6G00120	0.193443	0.403013	0.00106948	0.0113962	C6 transcription factor, putative	XM_726452.1
AFUA_5G02690	0.205517	0.203859	0.0402544	0.039929	C6 transcription factor, putative	XM_001481441.1
AFUA_4G04290	0.719994	0.386792	0.101949	0.00356164	histone deacetylase HosB	XM_741521.1
AFUA_4G04710	0.360687	0.373097	0.000329063	0.0001429	protein tyrosine phosphatase (Pyp1), putative	XM_741564.1
AFUA_4G04410	2.59536	1.43138	0.00534452	0.125474	3-hydroxybutyryl-CoA dehydrogenase, putative	XM_741533.1
AFUA_4G04415	0.359976	0.50931	0.000143838	0.00510606	IBR domain protein	XM_741534.1
AFUA_4G04520	2.58239	3.3564	0.0217442	0.00637757	succinyl-CoA synthetase beta subunit, putative	XM_741545.1
AFUA_1G13510	0.20841	0.125311	0.00139011	0.000804303	C6 transcription factor FacB/Cat8	XM_747628.1
AFUA_4G04600	2.07852	1.42694	0.0314967	0.201037	cytochrome c heme lyase, putative	XM_001481501.1
AFUA_4G04612	0.445243	0.437988	0.0163669	0.0181667	ubiquitin-conjugating enzyme Ubc6, putative	XM_001481503.1
AFUA_4G04760	0.571031	0.427751	0.00131094	0.000147432	inositol kinase kinase (UvsB), putative	XM_741569.2
AFUA_6G00520	0.355752	0.305359	0.000130151	9.30636e-05	conserved hypothetical protein	XM_726410.1
AFUA_4G07605	2.40379	3.99508	0.0567747	0.0175887	60S ribosomal protein L34	XM_001481511.1
AFUA_1G12370	0.322446	0.276696	0.00514422	0.00407451	DUF255 domain protein	XM_747513.1
AFUA_7G02010	0.209987	1.86758	0.00135235	0.0274253	indoleamine 2,3-dioxygenase family protein	XM_741638.1
AFUA_4G03430	0.213265	0.302582	0.00515743	0.00772845	C6 transcription factor, putative	XM_741437.1
AFUA_4G03140	0.272261	0.303119	0.000134973	0.000144421	serine protein kinase Sky1, putative	XM_741407.1
AFUA_7G01730	0.218053	0.152084	0.000544812	0.000138626	phosphatidylserine decarboxylase family protein	XM_741666.1
AFUA_6G10965	0.224631	0.149	0.0245512	0.0143506	apoptosis-inducing TAF9-like domain 1 family protein, putative	XM_001481419.1
AFUA_4G04530	0.230283	0.573093	0.000265566	0.00181064	short chain dehydrogenase/reductase (Ayr1), putative	XM_741546.1
AFUA_1G14390	0.238961	0.356586	0.00699781	0.00881348	zinc-dependent alcohol dehydrogenase, putative	XM_747716.1
AFUA_1G14290	0.240945	0.153633	0.00884897	0.00577904	small nuclear ribonucleoprotein (LSM7), putative	XM_747706.1
AFUA_4G03930	0.242735	3.635	0.00322742	0.0296336	cysteine synthase B, putative	XM_741487.1
AFUA_7G02040	0.264599	0.182437	0.00725029	0.00508123	triacylglycerol lipase, putative	XM_741635.2
AFUA_4G04200	0.2987	0.119679	0.000638397	0.000180942	myo-inositol-1(or 4)-monophosphatase	XM_741513.1
AFUA_5G07180	0.343274	0.710962	0.000857438	0.0229448	THO complex component (Rlr1), putative	XM_001481452.1
AFUA_5G07270	2.04074	3.34525	0.00455408	0.0132942	conserved hypothetical protein	XM_001481454.1
AFUA_5G07330	1.50735	2.45592	0.0158646	0.000583683	carboxypeptidase S1, putative	XM_748808.1
AFUA_4G01510	0.404693	0.199226	0.0066783	0.00124369	C6 transcription factor, putative	XM_741213.1
AFUA_7G01310	0.545207	0.248559	0.00306501	0.000202091	C6 transcription factor, putative	XM_741708.1
AFUA_4G02770	0.57978	810.497	0.31515	1.92056e-05	arachidonate 5-lipoxygenase, putative	XM_741370.1
AFUA_1G17590	0.629477	78.9619	0.616944	4.02062e-05	phosphoesterase superfamily protein	XM_748032.1
AFUA_2G03510	0.695441	11.1432	0.384471	0.00126016	pheromone processing carboxypeptidase (Sxa2), putative	XM_744393.1
AFUA_5G01400	0.940761	7.77127	0.872154	0.00728155	class V chitinase, putative	XM_001481438.1
AFUA_1G13040	1.37062	15.5906	0.240403	0.000262231	possible dual specificity protein phosphatase 3	XM_747581.1
AFUA_7G04910	1.42578	96.12	0.452621	0.0437055	phosphatidylglycerol specific phospholipase C, putative	XM_743926.2
AFUA_2G02490	1.81671	9.61756	0.0135731	4.22846e-07	conserved hypothetical protein	XM_001481600.1
AFUA_7G00540	1.85164	5.51902	0.0268386	0.000867418	integral membrane protein	XM_741783.2
AFUA_4G03960	1.99993	8.4762	0.124626	0.000352904	C6 transcription factor Ctf1A, putative	XM_741490.2
AFUA_6G00310	2.24645	22.2073	0.417648	0.00420571	serine carboxypeptidase (CpdS), putative	XM_726431.1
AFUA_4G02730	2.29827	1974.03	0.53611	0.000110874	O-methylsterigmatocystin oxidoreductase, putative	XM_741366.1
AFUA_6G00300	0.668635	2.09993	0.0313677	0.00373939	serine palmitoyltransferase 1, putative	XM_726432.1
AFUA_4G00350	2.68336	10.3902	0.181425	0.000659294	hypothetical protein	XM_741328.1
AFUA_8G00410	4.04708	1.54102	0.00071197	0.0171067	methionine aminopeptidase, type II, putative	XM_742070.1
AFUA_6G03590	4.05974	1.08155	0.000223017	0.495189	citrate synthase Cit1, putative	XM_742625.1
AFUA_4G04270	4.14936	3.53008	3.14906e-05	0.000909353	thymidylate synthase	XM_741519.1
AFUA_6G06340	2.12179	1.7298	0.00172373	0.000576576	glucosamine-fructose-6-phosphate aminotransferase	XM_745432.1
AFUA_3G12260	4.17437	1.06538	0.000137503	0.475989	conserved hypothetical protein	XM_001481575.1
AFUA_3G07160	4.5341	8.28121	0.00321583	3.75377e-05	class V chitinase, putative	XM_001481559.1
AFUA_6G13340	3.73561	2.59973	0.00503968	0.0115675	mismatch-specific thymine-DNA glycosylase, putative	XM_001481423.1
AFUA_5G03960	4.55603	26.9306	0.000678069	0.000307757	class V chitinase Chi100	XM_742855.2
AFUA_7G00110	0.7281	2.84136	0.477864	0.00198984	secretory lipase, putative	XM_741824.1
AFUA_7G00300	0.630601	3.18163	0.231846	0.00370057	squalene-hopene-cyclase, putative	XM_741806.1
AFUA_4G00390	4.58817	1.40975	8.14758e-05	0.0141878	glycosyl hydrolase, putative	XM_741324.1
AFUA_6G00550	4.73988	14.8368	0.0426056	0.000673573	glycosyl transferase family 8 family, putative	XM_726407.1
AFUA_4G03660	4.8039	17.8523	0.00983256	0.000883104	acid phosphatase, putative	XM_741460.1
AFUA_7G00870	1.31503	3.00173	0.0578401	0.00679235	RNA exonuclease, putative	XM_741750.1
AFUA_7G01550	5.44471	2.15703	0.00205995	0.0470443	mitochondrial exoribonuclease Cyt-4, putative	XM_741684.1
AFUA_7G01270	3.09248	0.876712	0.0112241	0.214297	DNA-directed polymerase kappa, putative	XM_741712.1
AFUA_7G01280	2.20865	0.981722	0.00215348	0.882327	DNA damage response protein RcaA	XM_741711.2
AFUA_7G00850	5.84117	4.32123	6.32387e-05	0.000509304	GNAT family acetyltransferase, putative	XM_741752.1
AFUA_7G01370	2.47246	3.81479	0.0363327	0.00452181	thiosulfate sulfurtransferase, putative	XM_741702.1
AFUA_7G01530	0.887702	0.476435	0.679379	0.014487	AMP-binding enzyme, putative	XM_741686.1
AFUA_4G00340	5.95262	5.60203	0.00637509	0.0074669	conserved hypothetical protein	XM_741329.1
AFUA_7G01590	2.22474	1.16448	0.0239246	0.179764	cystathionine gamma-synthase	XM_741680.1
AFUA_7G01830	2.28131	3.10735	0.0316558	0.0569918	UTP-glucose-1-phosphate uridylyltransferase Ugp1, putative	XM_741656.1
AFUA_7G01920	0.481558	0.345216	0.0172034	0.00629742	DNA-dependent RNA polymerase II RPB140	XM_741647.1
AFUA_8G00100	6.25165	2.42654	4.09356e-07	0.00706635	aspartate-tRNA ligase, putative	XM_742101.1
AFUA_5G07780	6.43497	7.02505	0.000574874	0.00276309	squalene monooxygenase Erg1	XM_748765.1
AFUA_7G02210	0.511797	0.497394	0.0109811	0.00296507	ribosomal small subunit assembly protein, putative	XM_741618.1
AFUA_7G02380	1.30371	3.1712	0.620363	0.0219326	ferulic acid esterase (FaeA), putative	XM_741601.1
AFUA_4G03230	6.47925	109.738	0.00755922	5.43558e-05	extracellular guanyl-specific ribonuclease RntA	XM_741416.1
AFUA_7G04230	3.29332	2.17018	0.00727501	0.016021	conserved hypothetical protein	XM_001481374.1
AFUA_4G02960	6.61202	10.8455	0.0377359	0.00100212	UDP-sugar hydrolase, putative	XM_741389.1
AFUA_1G13090	6.65787	3.98499	0.000245103	0.00054264	anthranilate synthase multifunctional protein TrpC, putative	XM_747586.1
AFUA_7G01040	8.06514	10.6838	0.00238249	0.00726451	cytidine deaminase, putative	XM_741734.1
AFUA_7G01200	8.22647	1.93603	0.0304188	0.041859	aspergillopepsin, putaitve	XM_741719.1
AFUA_4G04820	8.52513	2.44698	0.000239061	0.00609219	C-4 methyl sterol oxidase Erg25, putative	XM_741575.1
AFUA_5G12895	9.16918	4.69536	0.000719995	0.00561305	ssDNA binding protein Ssb3, putative	XM_001481465.1
AFUA_3G00870	9.42283	10.5615	0.00809287	0.0090997	GNAT family N-acetyltransferase, putative	XM_001481535.1
AFUA_4G02720	9.82967	2.47242	0.000435209	0.00183892	GPI anchored glycosyl hydrolase, putative	XM_741365.1
